# Supplementary material for: Metabolic crosstalk between membrane and storage lipids facilitates heat stress management in Schizosaccharomyces pombe
Source: PLoS One. 2017 Mar 10;12(3):e0173739. doi: 10.1371/journal.pone.0173739 (PMC5345867; doi:10.1371/journal.pone.0173739)
Supplement: S2 Table — (XLSX) [file pone.0173739.s004.xlsx]

## Sheet: mol% of MLs
S2 Table. Detailed lipidomic dataset
	Data are expressed as mol% of membrane lipids and given as mean ± SD, n = 3-7;									Fold change (40 °C/30 °C)
	* p ˂ 0.05 (30 °C vs 40 °C), # p ˂ 0.05 (WT vs mutants at 30 °C), $ p < 0.05 (WT vs mutants at 40 °C)
NAME	WT 30 °C	WT 40 °C	plh1Δ 30 °C	plh1Δ 40 °C	dga1Δ 30 °C	dga1Δ 40 °C	DKO 30 °C	DKO 40 °C		NAME
										FC (40 °C/30 °C)	WT	plh1Δ	dga1Δ	DKO
PC [26:1]	0.114 ± 0.034	0.032 ± 0.010 *	0.125 ± 0.048	0.031 ± 0.016 *	0.128 ± 0.020	0.037 ± 0.008 *	0.130 ± 0.034	0.017 ± 0.007 * $		PC [26:1]	0.280806	0.252271	0.29192	0.129749
PC [26:0]	0.810 ± 0.086	0.460 ± 0.041 *	0.764 ± 0.126	0.483 ± 0.064 *	0.991 ± 0.037 #	0.458 ± 0.046 *	1.208 ± 0.044 #	0.372 ± 0.021 * $		PC [26:0]	0.568008	0.631731	0.461972	0.308159
PC [28:1]	1.345 ± 0.112	0.833 ± 0.084 *	1.422 ± 0.105	1.044 ± 0.163 * $	1.628 ± 0.109 #	0.655 ± 0.044 * $	2.867 ± 0.152 #	1.659 ± 0.286 * $		PC [28:1]	0.618904	0.734487	0.402492	0.578504
PC [28:0]	1.032 ± 0.098	0.895 ± 0.056 *	0.937 ± 0.098	0.911 ± 0.102	1.179 ± 0.076	0.879 ± 0.097 *	1.496 ± 0.099 #	1.313 ± 0.089 * $		PC [28:0]	0.867439	0.97256	0.745913	0.877811
PC [30:1]	1.365 ± 0.107	0.822 ± 0.077 *	1.367 ± 0.083	1.039 ± 0.111 * $	1.401 ± 0.080	0.526 ± 0.033 * $	2.420 ± 0.094 #	1.528 ± 0.285 * $		PC [30:1]	0.602506	0.760201	0.375196	0.631245
PC [30:0]	0.204 ± 0.017	0.236 ± 0.014 *	0.185 ± 0.026	0.245 ± 0.049	0.205 ± 0.012	0.222 ± 0.025	0.194 ± 0.019	0.282 ± 0.011 * $		PC [30:0]	1.15291	1.32401	1.0834	1.4562
PC [32:1]	0.341 ± 0.016	0.268 ± 0.009 *	0.286 ± 0.013 #	0.221 ± 0.049 $	0.311 ± 0.014 #	0.202 ± 0.011 * $	0.372 ± 0.004 #	0.347 ± 0.028 $		PC [32:1]	0.788284	0.772102	0.650884	0.932836
PC [34:2]	0.851 ± 0.042	0.496 ± 0.027 *	0.826 ± 0.080	0.589 ± 0.031 * $	0.763 ± 0.038 #	0.328 ± 0.018 * $	0.774 ± 0.034 #	0.734 ± 0.104 $		PC [34:2]	0.582657	0.713293	0.429681	0.948183
PC [34:1]	1.956 ± 0.099	3.527 ± 0.096 *	1.698 ± 0.048 #	2.859 ± 0.148 * $	1.581 ± 0.138 #	3.096 ± 0.173 * $	1.309 ± 0.082 #	2.344 ± 0.132 * $		PC [34:1]	1.80325	1.68326	1.95763	1.79055
PC [36:2]	24.625 ± 0.342	24.232 ± 1.024	23.780 ± 0.634 #	25.587 ± 1.217	23.763 ± 0.482 #	21.308 ± 1.278 * $	22.056 ± 0.282 #	21.203 ± 0.899 $		PC [36:2]	0.98407	1.076	0.89667	0.961326
PC [36:1]	0.113 ± 0.040	2.537 ± 0.242 *	0.115 ± 0.021	3.013 ± 0.106 * $	0.068 ± 0.031	4.459 ± 0.299 * $	0.061 ± 0.033	3.309 ± 0.160 * $		PC [36:1]	22.4087	26.2906	65.4506	54.0532
PC [38:2]	0.131 ± 0.010	0.235 ± 0.015 *	0.122 ± 0.013	0.227 ± 0.008 *	0.157 ± 0.006 #	0.257 ± 0.003 * $	0.129 ± 0.009	0.367 ± 0.080 * $		PC [38:2]	1.80111	1.85694	1.63994	2.84576
PC [42:1]	0.005 ± 0.003	0.128 ± 0.009 *	0.001 ± 0.001	0.187 ± 0.113 *	0.005 ± 0.001	0.294 ± 0.025 * $	0.003 ± 0.001	0.031 ± 0.008 * $		PC [42:1]	27.7025	175.856	58.2028	11.1395
PC [46:1]	0.032 ± 0.012	0.120 ± 0.020 *	0.037 ± 0.025	0.187 ± 0.131	0.034 ± 0.020	0.172 ± 0.002 * $	0.022 ± 0.010	0.026 ± 0.010 $		PC [46:1]	3.73286	5.0013	5.0851	1.1794
PC [48:1]	0.129 ± 0.022	0.367 ± 0.043 *	0.119 ± 0.025	0.358 ± 0.035 *	0.135 ± 0.005	0.360 ± 0.021 *	0.097 ± 0.009 #	0.112 ± 0.005 * $		PC [48:1]	2.84999	3.01748	2.66344	1.14835
PC	33.052 ± 0.547	35.189 ± 1.110 *	31.783 ± 0.872 #	36.981 ± 1.559 *	32.349 ± 0.210	33.253 ± 1.380	33.137 ± 0.234	33.642 ± 2.035		PC	1.06467	1.16353	1.02795	1.01524
LPC [16:1]	0.051 ± 0.019	0.003 ± 0.002 *	0.038 ± 0.015	0.001 ± 0.001 *	0.035 ± 0.015	0.003 ± 0.001 *	0.030 ± 0.011	0.004 ± 0.003 *		LPC [16:1]	0.0542822	0.0157538	0.0751857	0.1243
LPC [16:0]	0.018 ± 0.006	0.013 ± 0.006	0.012 ± 0.005	0.010 ± 0.007	0.026 ± 0.014	0.056 ± 0.011 * $	0.032 ± 0.012 #	0.012 ± 0.010 *		LPC [16:0]	0.718761	0.840189	2.11863	0.380039
LPC [18:1]	1.865 ± 0.350	0.778 ± 0.195 *	1.588 ± 0.425	0.688 ± 0.239 *	1.368 ± 0.283	0.689 ± 0.181 *	0.994 ± 0.304 #	0.249 ± 0.021 * $		LPC [18:1]	0.417176	0.433505	0.503405	0.25091
LPC [18:0]	0.005 ± 0.002	0.030 ± 0.014 *	0.006 ± 0.002	0.019 ± 0.017	0.012 ± 0.007 #	0.213 ± 0.041 * $	0.013 ± 0.006 #	0.013 ± 0.008		LPC [18:0]	6.34095	3.23193	17.9208	0.982948
LPC	1.938 ± 0.366	0.823 ± 0.208 *	1.644 ± 0.444	0.718 ± 0.233 *	1.441 ± 0.313	0.960 ± 0.185	1.070 ± 0.301 #	0.279 ± 0.021 * $		LPC	0.424761	0.436484	0.666062	0.260401
PE [30:1]	0.045 ± 0.016	0.004 ± 0.003 *	0.042 ± 0.010	0.007 ± 0.003 *	0.055 ± 0.006	0.003 ± 0.002 *	0.113 ± 0.009 #	0.039 ± 0.012 * $		PE [30:1]	0.0872198	0.178483	0.0629525	0.347924
PE [32:1]	0.079 ± 0.019	0.040 ± 0.014 *	0.067 ± 0.016	0.041 ± 0.002 *	0.079 ± 0.002	0.031 ± 0.009 *	0.116 ± 0.009 #	0.084 ± 0.015 * $		PE [32:1]	0.503707	0.606542	0.389171	0.724975
PE [34:2]	0.201 ± 0.226	0.028 ± 0.050	0.135 ± 0.167	0.002 ± 0.004	0.086 ± 0.134	0.003 ± 0.002	0.227 ± 0.104	0.021 ± 0.036 *		PE [34:2]	0.140345	0.0160755	0.036341	0.0924484
PE [34:1]	2.225 ± 0.265	3.027 ± 0.441 *	2.228 ± 0.093	2.627 ± 0.165 *	2.071 ± 0.090	2.836 ± 0.205 *	1.590 ± 0.197 #	2.274 ± 0.309 * $		PE [34:1]	1.36073	1.17909	1.36904	1.43027
PE [36:2]	8.386 ± 0.565	5.655 ± 0.702 *	9.373 ± 0.565 #	5.692 ± 0.249 *	9.326 ± 0.420 #	6.068 ± 0.380 *	8.623 ± 0.328	5.872 ± 0.500 *		PE [36:2]	0.674372	0.607252	0.65071	0.680912
PE [36:1]	0.160 ± 0.024	0.328 ± 0.043 *	0.172 ± 0.023	0.358 ± 0.009 *	0.144 ± 0.016	0.519 ± 0.052 * $	0.094 ± 0.018 #	0.752 ± 0.077 * $		PE [36:1]	2.0469	2.08309	3.59429	7.99845
PE [38:1]	0.000 ± 0.000	0.026 ± 0.007 *	0.001 ± 0.002	0.029 ± 0.007 *	0.000 ± 0.000	0.069 ± 0.005 * $	0.000 ± 0.000	0.153 ± 0.023 * $		PE [38:1]	100.215	19.9619	0	662.58
PE [48:1]	0.238 ± 0.021	0.255 ± 0.027	0.222 ± 0.017	0.216 ± 0.013	0.154 ± 0.007 #	0.211 ± 0.014 * $	0.130 ± 0.006 #	0.100 ± 0.005 * $		PE [48:1]	1.07243	0.973381	1.3705	0.772873
PE [50:1]	0.044 ± 0.021	0.052 ± 0.015	0.033 ± 0.020	0.060 ± 0.004	0.032 ± 0.019	0.032 ± 0.002	0.029 ± 0.013	0.040 ± 0.009		PE [50:1]	1.18029	1.81832	1.00613	1.35782
PE	11.378 ± 0.965	9.416 ± 1.227 *	12.273 ± 0.324	9.031 ± 0.383 *	11.948 ± 0.427	9.772 ± 0.603 *	10.922 ± 0.576	9.335 ± 0.846 *		PE	0.827561	0.735862	0.817873	0.854652
LPE [16:1]	0.056 ± 0.013	0.003 ± 0.002 *	0.037 ± 0.011	0.006 ± 0.004 *	0.026 ± 0.010 #	0.002 ± 0.002 *	0.024 ± 0.009 #	0.000 ± 0.000 * $		LPE [16:1]	0.0541499	0.168944	0.0700064	0.00702458
LPE [18:1]	1.036 ± 0.213	0.216 ± 0.064 *	0.850 ± 0.326	0.189 ± 0.070 *	0.775 ± 0.188	0.200 ± 0.073 *	0.982 ± 0.184	0.091 ± 0.031 * $		LPE [18:1]	0.208033	0.222192	0.258137	0.0927833
LPE	1.092 ± 0.219	0.219 ± 0.066 *	0.888 ± 0.332	0.195 ± 0.074 *	0.801 ± 0.193	0.202 ± 0.075 *	1.006 ± 0.192	0.091 ± 0.031 * $		LPE	0.200139	0.219955	0.252037	0.0907761
DMPE [36:2]	1.425 ± 0.275	0.603 ± 0.116 *	1.613 ± 0.146	0.699 ± 0.082 *	1.961 ± 0.540	0.612 ± 0.067 *	1.903 ± 0.514	1.948 ± 0.602 $		DMPE [36:2]	0.422865	0.433109	0.312254	1.02356
DMPE	1.425 ± 0.275	0.603 ± 0.116 *	1.613 ± 0.146	0.699 ± 0.082 *	1.961 ± 0.540	0.612 ± 0.067 *	1.903 ± 0.514	1.948 ± 0.602 $		DMPE	0.422865	0.433109	0.312254	1.02356
MMPE [34:1]	0.003 ± 0.002	0.008 ± 0.007	0.010 ± 0.008 #	0.021 ± 0.005 $	0.007 ± 0.001 #	0.013 ± 0.003 *	0.001 ± 0.001	0.063 ± 0.002 * $		MMPE [34:1]	2.67715	2.08112	1.97822	56.2822
MMPE [36:2]	0.304 ± 0.034	0.137 ± 0.012 *	0.412 ± 0.021 #	0.189 ± 0.010 * $	0.409 ± 0.034 #	0.146 ± 0.005 *	0.327 ± 0.034	0.342 ± 0.041 $		MMPE [36:2]	0.452166	0.459244	0.357074	1.04559
MMPE	0.306 ± 0.035	0.145 ± 0.016 *	0.422 ± 0.022 #	0.211 ± 0.013 * $	0.415 ± 0.033 #	0.159 ± 0.005 *	0.329 ± 0.035	0.406 ± 0.042 * $		MMPE	0.473353	0.498856	0.383014	1.23503
PI [26:0]	0.145 ± 0.009	0.070 ± 0.005 *	0.144 ± 0.019	0.080 ± 0.007 * $	0.213 ± 0.037 #	0.093 ± 0.005 * $	0.314 ± 0.041 #	0.117 ± 0.021 * $		PI [26:0]	0.481647	0.556189	0.437286	0.373589
PI [28:1]	0.088 ± 0.004	0.028 ± 0.004 *	0.099 ± 0.021	0.034 ± 0.003 *	0.116 ± 0.010 #	0.037 ± 0.002 * $	0.225 ± 0.015 #	0.099 ± 0.022 * $		PI [28:1]	0.321301	0.340083	0.319123	0.438057
PI [28:0]	0.456 ± 0.031	0.319 ± 0.035 *	0.450 ± 0.021	0.340 ± 0.042 *	0.697 ± 0.114 #	0.462 ± 0.039 * $	1.140 ± 0.131 #	0.747 ± 0.113 * $		PI [28:0]	0.699431	0.754754	0.663269	0.655577
PI [30:1]	0.096 ± 0.004	0.038 ± 0.006 *	0.102 ± 0.015	0.045 ± 0.003 *	0.122 ± 0.012 #	0.050 ± 0.004 * $	0.223 ± 0.015 #	0.105 ± 0.016 * $		PI [30:1]	0.396976	0.438162	0.409042	0.469426
PI [30:0]	0.131 ± 0.009	0.109 ± 0.008 *	0.134 ± 0.010	0.111 ± 0.008 *	0.168 ± 0.014 #	0.140 ± 0.008 * $	0.206 ± 0.019 #	0.171 ± 0.021 * $		PI [30:0]	0.830709	0.832606	0.831557	0.828583
PI [32:1]	0.329 ± 0.026	0.233 ± 0.014 *	0.278 ± 0.007 #	0.197 ± 0.014 * $	0.353 ± 0.038	0.235 ± 0.011 *	0.410 ± 0.032 #	0.322 ± 0.033 * $		PI [32:1]	0.708843	0.708044	0.664854	0.786552
PI [34:2]	0.208 ± 0.020	0.132 ± 0.010 *	0.183 ± 0.001	0.114 ± 0.007 * $	0.198 ± 0.016	0.132 ± 0.009 *	0.229 ± 0.018	0.154 ± 0.022 *		PI [34:2]	0.636339	0.625207	0.664532	0.670755
PI [34:1]	18.285 ± 0.346	19.652 ± 0.360 *	16.454 ± 0.382 #	17.742 ± 0.659 * $	16.964 ± 0.209 #	18.086 ± 0.416 * $	15.888 ± 0.328 #	16.729 ± 0.888 $		PI [34:1]	1.07473	1.07826	1.06611	1.05299
PI [36:2]	10.619 ± 0.129	7.546 ± 0.111 *	11.195 ± 0.248 #	8.263 ± 0.384 * $	11.524 ± 0.080 #	8.584 ± 0.037 * $	11.792 ± 0.043 #	8.296 ± 0.423 * $		PI [36:2]	0.710573	0.738105	0.744867	0.703464
PI [36:1]	2.751 ± 0.428	4.037 ± 0.348 *	3.629 ± 0.995	4.549 ± 0.198	2.890 ± 0.299	5.625 ± 0.391 * $	2.621 ± 0.862	3.542 ± 0.385		PI [36:1]	1.46763	1.25359	1.94599	1.35127
PI	33.108 ± 0.275	32.164 ± 0.566 *	32.668 ± 0.422	31.475 ± 1.243	33.247 ± 0.669	33.443 ± 0.784 $	33.047 ± 0.957	30.281 ± 1.484 * $		PI	0.971484	0.963482	1.00592	0.916285
LPI [16:0]	0.013 ± 0.011	0.014 ± 0.007	0.005 ± 0.004	0.010 ± 0.003	0.011 ± 0.014	0.021 ± 0.010	0.032 ± 0.009 #	0.021 ± 0.006		LPI [16:0]	1.12347	2.11755	1.83915	0.671425
LPI [18:1]	0.362 ± 0.099	0.254 ± 0.051 *	0.300 ± 0.053	0.236 ± 0.011	0.268 ± 0.045	0.242 ± 0.038	0.298 ± 0.042	0.168 ± 0.026 * $		LPI [18:1]	0.699932	0.786047	0.901779	0.565006
LPI [18:0]	0.001 ± 0.001	0.003 ± 0.002 *	0.001 ± 0.001	0.003 ± 0.000	0.004 ± 0.004	0.014 ± 0.002 * $	0.009 ± 0.004 #	0.005 ± 0.001		LPI [18:0]	2.68569	2.08665	3.75085	0.599602
LPI	0.376 ± 0.106	0.271 ± 0.058	0.306 ± 0.058	0.249 ± 0.011	0.283 ± 0.041	0.276 ± 0.047	0.338 ± 0.054	0.195 ± 0.029 * $		LPI	0.720375	0.813014	0.976273	0.575911
PS [32:1]	0.052 ± 0.004	0.032 ± 0.006 *	0.050 ± 0.001	0.030 ± 0.005 *	0.057 ± 0.010	0.026 ± 0.006 *	0.060 ± 0.003 #	0.017 ± 0.008 * $		PS [32:1]	0.624314	0.605134	0.456325	0.277147
PS [34:2]	0.029 ± 0.004	0.022 ± 0.009	0.026 ± 0.005	0.018 ± 0.005	0.030 ± 0.008	0.016 ± 0.008	0.031 ± 0.005	0.009 ± 0.006 * $		PS [34:2]	0.786614	0.67762	0.525725	0.284452
PS [34:1]	2.749 ± 0.209	3.179 ± 0.289 *	2.848 ± 0.074	2.977 ± 0.336	2.548 ± 0.300	2.454 ± 0.363 $	1.936 ± 0.153 #	0.865 ± 0.297 * $		PS [34:1]	1.15638	1.04499	0.963249	0.446949
PS [36:2]	2.438 ± 0.166	2.652 ± 0.499	2.695 ± 0.159	2.966 ± 0.538	2.798 ± 0.412	2.384 ± 0.553	2.636 ± 0.287	1.399 ± 0.672 * $		PS [36:2]	1.08791	1.10056	0.851816	0.530765
PS [36:1]	0.167 ± 0.013	0.399 ± 0.023 *	0.204 ± 0.022 #	0.431 ± 0.034 *	0.158 ± 0.018	0.588 ± 0.110 * $	0.119 ± 0.009 #	0.204 ± 0.036 * $		PS [36:1]	2.39119	2.11607	3.73181	1.71593
PS [38:2]	0.064 ± 0.057	0.053 ± 0.055	0.005 ± 0.005	0.003 ± 0.003	0.018 ± 0.015	0.011 ± 0.005	0.148 ± 0.030 #	0.094 ± 0.012 *		PS [38:2]	0.829306	0.608128	0.641062	0.637464
PS [40:1]	0.028 ± 0.043	0.134 ± 0.203	0.056 ± 0.070	0.275 ± 0.112 *	0.073 ± 0.099	0.024 ± 0.016	0.045 ± 0.035	0.085 ± 0.072		PS [40:1]	4.84387	4.86695	0.324156	1.89529
PS	5.526 ± 0.389	6.473 ± 0.849 *	5.885 ± 0.276	6.700 ± 0.863	5.681 ± 0.814	5.503 ± 0.988	4.975 ± 0.403	2.674 ± 1.060 * $		PS	1.17133	1.13846	0.968614	0.53739
LPS [16:0]	0.016 ± 0.015	0.018 ± 0.020	0.000 ± 0.000	0.000 ± 0.000	0.001 ± 0.001	0.000 ± 0.000	0.032 ± 0.006	0.027 ± 0.003		LPS [16:0]	1.12323	1.82273	0.74533	0.842877
LPS [18:1]	0.096 ± 0.031	0.035 ± 0.009 *	0.083 ± 0.017	0.037 ± 0.011 *	0.070 ± 0.024	0.031 ± 0.003 *	0.077 ± 0.018	0.026 ± 0.018 *		LPS [18:1]	0.367066	0.442068	0.444801	0.336319
LPS [20:1]	0.013 ± 0.013	0.002 ± 0.002	0.000 ± 0.000	0.000 ± 0.000	0.000 ± 0.001	0.000 ± 0.000	0.025 ± 0.009	0.006 ± 0.012 *		LPS [20:1]	0.132056	0	0.333378	0.247472
LPS	0.124 ± 0.058	0.055 ± 0.029 *	0.083 ± 0.017	0.037 ± 0.011 *	0.071 ± 0.024	0.032 ± 0.004	0.135 ± 0.029	0.060 ± 0.031 *		LPS	0.441703	0.443182	0.44689	0.441706
PG [34:1]	0.027 ± 0.003	0.015 ± 0.004 *	0.023 ± 0.003	0.017 ± 0.004	0.022 ± 0.003 #	0.021 ± 0.001 $	0.010 ± 0.002 #	0.008 ± 0.002 $		PG [34:1]	0.557403	0.715112	0.99305	0.787121
PG [36:2]	0.024 ± 0.005	0.011 ± 0.005 *	0.022 ± 0.003	0.017 ± 0.001	0.026 ± 0.003	0.018 ± 0.004 $	0.026 ± 0.001	0.020 ± 0.003 * $		PG [36:2]	0.455839	0.788559	0.708397	0.782031
PG [36:1]	0.001 ± 0.001	0.002 ± 0.001	0.002 ± 0.001	0.002 ± 0.001	0.003 ± 0.002	0.005 ± 0.002 $	0.000 ± 0.000 #	0.000 ± 0.000 $		PG [36:1]	1.59056	1.30785	1.84915	1.8737
PG	0.052 ± 0.007	0.028 ± 0.010 *	0.047 ± 0.007	0.036 ± 0.005	0.050 ± 0.008	0.045 ± 0.004 $	0.036 ± 0.003 #	0.029 ± 0.004 *		PG	0.538931	0.771089	0.891654	0.787794
PA [28:1]	0.010 ± 0.009	0.007 ± 0.003	0.008 ± 0.010	0.007 ± 0.005	0.005 ± 0.005	0.001 ± 0.000 $	0.025 ± 0.016	0.019 ± 0.006 $		PA [28:1]	0.732269	0.899481	0.230639	0.745196
PA [28:0]	0.005 ± 0.004	0.005 ± 0.004	0.008 ± 0.004	0.003 ± 0.001	0.004 ± 0.003	0.003 ± 0.001	0.004 ± 0.003	0.012 ± 0.007		PA [28:0]	0.922966	0.344963	0.639046	2.68063
PA [30:1]	0.010 ± 0.008	0.006 ± 0.004	0.008 ± 0.009	0.007 ± 0.006	0.004 ± 0.005	0.000 ± 0.001 $	0.019 ± 0.011	0.026 ± 0.006 $		PA [30:1]	0.659747	0.829946	0.08256	1.39463
PA [34:2]	0.003 ± 0.002	0.004 ± 0.002	0.002 ± 0.002	0.002 ± 0.002	0.001 ± 0.001	0.000 ± 0.000 $	0.006 ± 0.006	0.008 ± 0.003		PA [34:2]	1.5342	1.16882	0.144664	1.31938
PA [34:1]	0.037 ± 0.011	0.044 ± 0.011	0.034 ± 0.009	0.037 ± 0.006	0.030 ± 0.004	0.028 ± 0.010	0.019 ± 0.008 #	0.036 ± 0.010 *		PA [34:1]	1.19174	1.11187	0.948274	1.93164
PA [36:2]	0.276 ± 0.118	0.416 ± 0.084 *	0.282 ± 0.098	0.369 ± 0.139	0.184 ± 0.111	0.186 ± 0.039 $	0.300 ± 0.132	0.531 ± 0.175		PA [36:2]	1.50457	1.3081	1.01246	1.76959
PA [36:1]	0.009 ± 0.010	0.056 ± 0.011 *	0.041 ± 0.041	0.074 ± 0.010 $	0.017 ± 0.012	0.070 ± 0.044	0.000 ± 0.000	0.045 ± 0.017 *		PA [36:1]	6.52558	1.81942	4.1584	226.112
PA	0.350 ± 0.147	0.539 ± 0.089 *	0.381 ± 0.105	0.498 ± 0.165	0.244 ± 0.134	0.288 ± 0.088 $	0.373 ± 0.159	0.677 ± 0.217		PA	1.54097	1.30674	1.18069	1.81422
CL [62:1]	0.014 ± 0.002	0.015 ± 0.002	0.016 ± 0.000	0.016 ± 0.000	0.016 ± 0.001	0.018 ± 0.001	0.013 ± 0.003	0.014 ± 0.001		CL [62:1]	1.08715	0.984111	1.0852	1.04345
CL [64:3]	0.010 ± 0.003	0.012 ± 0.001	0.014 ± 0.002	0.013 ± 0.000	0.015 ± 0.002 #	0.014 ± 0.001 $	0.020 ± 0.003 #	0.017 ± 0.001 $		CL [64:3]	1.23403	0.937415	0.964241	0.859
CL [64:2]	0.033 ± 0.003	0.036 ± 0.002	0.041 ± 0.004 #	0.036 ± 0.001	0.045 ± 0.001 #	0.042 ± 0.004 $	0.054 ± 0.006 #	0.045 ± 0.002 * $		CL [64:2]	1.06865	0.870358	0.94281	0.833478
CL [64:1]	0.017 ± 0.002	0.018 ± 0.001	0.022 ± 0.000 #	0.018 ± 0.001 *	0.024 ± 0.001 #	0.023 ± 0.001 $	0.021 ± 0.002 #	0.019 ± 0.002		CL [64:1]	1.05773	0.844471	0.955503	0.894916
CL [66:3]	0.011 ± 0.004	0.013 ± 0.001	0.015 ± 0.001	0.014 ± 0.000	0.017 ± 0.002	0.016 ± 0.002	0.023 ± 0.002 #	0.019 ± 0.001 * $		CL [66:3]	1.27387	0.95421	0.966286	0.859318
CL [66:2]	0.035 ± 0.003	0.037 ± 0.003	0.040 ± 0.003	0.035 ± 0.001	0.045 ± 0.003 #	0.042 ± 0.005	0.045 ± 0.005 #	0.037 ± 0.004 *		CL [66:2]	1.05919	0.879604	0.933386	0.820698
CL [68:3]	0.029 ± 0.005	0.032 ± 0.002	0.029 ± 0.000	0.027 ± 0.002 $	0.033 ± 0.002	0.034 ± 0.006	0.027 ± 0.003	0.023 ± 0.002 $		CL [68:3]	1.11954	0.911881	1.04174	0.861465
CL [68:2]	0.128 ± 0.013	0.152 ± 0.011 *	0.116 ± 0.002	0.123 ± 0.006 $	0.101 ± 0.005 #	0.113 ± 0.006 * $	0.058 ± 0.006 #	0.048 ± 0.006 $		CL [68:2]	1.19034	1.05721	1.12755	0.829964
CL [70:4]	0.019 ± 0.003	0.021 ± 0.002	0.020 ± 0.003	0.019 ± 0.001	0.022 ± 0.002	0.023 ± 0.003	0.016 ± 0.004	0.013 ± 0.001 $		CL [70:4]	1.13794	0.957288	1.02114	0.818199
CL [70:3]	0.294 ± 0.014	0.390 ± 0.041 *	0.312 ± 0.021	0.347 ± 0.017	0.312 ± 0.010	0.335 ± 0.014	0.199 ± 0.016 #	0.192 ± 0.007 $		CL [70:3]	1.32462	1.11464	1.07248	0.963519
CL [70:2]	0.205 ± 0.016	0.250 ± 0.026 *	0.247 ± 0.019 #	0.267 ± 0.027	0.208 ± 0.013	0.212 ± 0.013	0.132 ± 0.030 #	0.095 ± 0.011 $		CL [70:2]	1.21577	1.07878	1.02243	0.716027
CL [72:4]	0.195 ± 0.025	0.216 ± 0.018	0.214 ± 0.004	0.219 ± 0.014	0.244 ± 0.004 #	0.237 ± 0.014	0.248 ± 0.036 #	0.212 ± 0.017		CL [72:4]	1.10657	1.0225	0.968696	0.853825
CL [72:3]	0.237 ± 0.037	0.262 ± 0.027	0.302 ± 0.022 #	0.321 ± 0.028 $	0.305 ± 0.010 #	0.306 ± 0.008 $	0.239 ± 0.034	0.213 ± 0.022 $		CL [72:3]	1.10616	1.06132	1.00277	0.893432
CL	1.228 ± 0.093	1.456 ± 0.128 *	1.388 ± 0.061 #	1.454 ± 0.092	1.386 ± 0.008 #	1.415 ± 0.053	1.094 ± 0.119	0.946 ± 0.038 $		CL	1.18567	1.04786	1.02084	0.865065
Cer [38:1:2]	0.357 ± 0.026	0.668 ± 0.058 *	0.399 ± 0.026 #	0.704 ± 0.043 *	0.388 ± 0.022	0.658 ± 0.026 *	0.324 ± 0.010 #	0.513 ± 0.018 * $		Cer [38:1:2]	1.86975	1.76631	1.69643	1.5803
Cer [38:0:2]	0.159 ± 0.079	0.486 ± 0.057 *	0.132 ± 0.022	0.466 ± 0.027 *	0.143 ± 0.007	0.432 ± 0.049 *	0.087 ± 0.012	0.359 ± 0.031 * $		Cer [38:0:2]	3.05798	3.54261	3.02565	4.13956
Cer [38:0:3]	0.080 ± 0.007	0.171 ± 0.014 *	0.079 ± 0.012	0.182 ± 0.012 *	0.099 ± 0.009 #	0.173 ± 0.011 *	0.087 ± 0.006	0.257 ± 0.019 * $		Cer [38:0:3]	2.13129	2.31094	1.75569	2.94606
Cer [44:0:3]	0.198 ± 0.070	0.471 ± 0.042 *	0.228 ± 0.087	0.537 ± 0.042 *	0.177 ± 0.028	0.534 ± 0.018 * $	0.253 ± 0.028	1.567 ± 0.144 * $		Cer [44:0:3]	2.38146	2.35841	3.02274	6.18597
Cer [44:0:4]	2.583 ± 0.170	4.097 ± 0.182 *	2.617 ± 0.162	4.087 ± 0.161 *	2.369 ± 0.131	4.082 ± 0.281 *	3.148 ± 0.185 #	4.620 ± 0.283 * $		Cer [44:0:4]	1.58584	1.56166	1.7229	1.46763
Cer	3.378 ± 0.227	5.893 ± 0.312 *	3.453 ± 0.301	5.975 ± 0.107 *	3.175 ± 0.153	5.879 ± 0.195 *	3.899 ± 0.171 #	7.315 ± 0.436 * $		Cer	1.74467	1.73032	1.85158	1.87597
IPC [44:0:3]	0.003 ± 0.002	0.019 ± 0.006 *	0.002 ± 0.001	0.014 ± 0.010	0.004 ± 0.001	0.025 ± 0.009 *	0.016 ± 0.001 #	0.035 ± 0.007 * $		IPC [44:0:3]	5.496	6.82501	6.13143	2.18908
IPC [44:0:4]	0.093 ± 0.026	0.180 ± 0.017 *	0.093 ± 0.029	0.122 ± 0.051 $	0.091 ± 0.024	0.191 ± 0.045 *	0.143 ± 0.017 #	0.176 ± 0.035		IPC [44:0:4]	1.93732	1.32058	2.0889	1.2309
IPC [44:0:5]	0.017 ± 0.007	0.020 ± 0.009	0.015 ± 0.005	0.012 ± 0.011	0.016 ± 0.004	0.022 ± 0.005	0.021 ± 0.005	0.018 ± 0.005		IPC [44:0:5]	1.15917	0.810355	1.38943	0.860584
IPC	0.114 ± 0.033	0.220 ± 0.029 *	0.110 ± 0.034	0.149 ± 0.072	0.111 ± 0.028	0.238 ± 0.059 *	0.180 ± 0.022 #	0.229 ± 0.047		IPC	1.92888	1.35693	2.13864	1.27231
MIPC [44:0:3]	0.043 ± 0.010	0.041 ± 0.004	0.048 ± 0.016	0.034 ± 0.014	0.040 ± 0.013	0.044 ± 0.011	0.074 ± 0.015 #	0.064 ± 0.019 $		MIPC [44:0:3]	0.967606	0.704225	1.09364	0.871573
MIPC [44:0:4]	3.240 ± 0.835	3.186 ± 0.291	3.003 ± 1.110	1.985 ± 0.786 $	2.824 ± 0.957	2.973 ± 0.744	3.679 ± 0.645	3.062 ± 0.638		MIPC [44:0:4]	0.983368	0.661135	1.05277	0.832321
MIPC [44:0:5]	0.046 ± 0.016	0.039 ± 0.008	0.043 ± 0.022	0.021 ± 0.016	0.035 ± 0.015	0.035 ± 0.009	0.042 ± 0.014	0.040 ± 0.015		MIPC [44:0:5]	0.855668	0.500055	1.00233	0.967062
MIPC	3.328 ± 0.859	3.266 ± 0.298	3.093 ± 1.147	2.040 ± 0.816 $	2.900 ± 0.983	3.052 ± 0.764	3.795 ± 0.670	3.167 ± 0.672		MIPC	0.981419	0.65956	1.05273	0.834563
DG [28:0]	0.192 ± 0.026	0.071 ± 0.019 *	0.190 ± 0.033	0.075 ± 0.002 *	0.265 ± 0.049 #	0.137 ± 0.010 * $	0.301 ± 0.032 #	0.353 ± 0.046 $		DG [28:0]	0.370514	0.394137	0.518876	1.17227
DG [30:1]	0.107 ± 0.027	0.034 ± 0.011 *	0.118 ± 0.050	0.045 ± 0.005	0.141 ± 0.003	0.086 ± 0.009 * $	0.200 ± 0.023 #	0.344 ± 0.102 * $		DG [30:1]	0.31889	0.386207	0.609351	1.72008
DG [30:0]	0.047 ± 0.021	0.023 ± 0.012 *	0.057 ± 0.011	0.024 ± 0.005 *	0.101 ± 0.019 #	0.059 ± 0.010 * $	0.092 ± 0.019 #	0.114 ± 0.009 $		DG [30:0]	0.486905	0.429963	0.590432	1.23938
DG [32:1]	0.026 ± 0.026	0.008 ± 0.009	0.019 ± 0.011	0.010 ± 0.009	0.049 ± 0.036	0.036 ± 0.005 $	0.048 ± 0.040	0.086 ± 0.015 $		DG [32:1]	0.287135	0.531739	0.730725	1.78856
DG [34:1]	0.459 ± 0.089	0.458 ± 0.068	0.469 ± 0.128	0.394 ± 0.020	0.527 ± 0.146	0.500 ± 0.038	0.402 ± 0.093	0.580 ± 0.005 * $		DG [34:1]	0.99747	0.839822	0.949905	1.44296
DG [36:2]	2.149 ± 0.379	1.765 ± 0.257	2.159 ± 0.507	2.136 ± 0.471	2.479 ± 0.680	2.593 ± 0.209 $	2.617 ± 0.355	5.960 ± 0.162 * $		DG [36:2]	0.820972	0.989165	1.04631	2.2775
DG [36:1]	0.244 ± 0.186	0.883 ± 0.266 *	0.255 ± 0.049	0.868 ± 0.019 *	0.375 ± 0.306	1.457 ± 0.230 * $	0.098 ± 0.102	1.289 ± 0.089 * $		DG [36:1]	3.61788	3.40329	3.88206	13.1028
DG	3.224 ± 0.573	3.241 ± 0.413	3.267 ± 0.774	3.553 ± 0.479	3.936 ± 0.886	4.869 ± 0.415 $	3.759 ± 0.629	8.727 ± 0.300 * $		DG	1.00512	1.08754	1.23726	2.32149
TG [42:1]	0.024 ± 0.011	0.048 ± 0.009 *	0.015 ± 0.008	0.020 ± 0.002 $	0.017 ± 0.004	0.047 ± 0.005 *	0.003 ± 0.003 #	0.000 ± 0.000 $		TG [42:1]	2.01459	1.28429	2.8122	0.0308343
TG [44:2]	0.170 ± 0.024	0.187 ± 0.018	0.123 ± 0.015 #	0.123 ± 0.010 $	0.017 ± 0.004 #	0.108 ± 0.007 * $	0.009 ± 0.011 #	0.001 ± 0.001 $		TG [44:2]	1.10053	0.996124	6.24893	0.0931224
TG [44:1]	0.165 ± 0.026	0.338 ± 0.034 *	0.115 ± 0.003 #	0.187 ± 0.011 * $	0.072 ± 0.015 #	0.339 ± 0.025 *	0.022 ± 0.022 #	0.003 ± 0.004 $		TG [44:1]	2.04244	1.62325	4.72262	0.147657
TG [44:0]	0.100 ± 0.021	0.112 ± 0.025	0.072 ± 0.009	0.111 ± 0.005 *	0.034 ± 0.019 #	0.007 ± 0.009 $	0.011 ± 0.011 #	0.000 ± 0.000 $		TG [44:0]	1.11137	1.54857	0.197517	0
TG [46:2]	0.029 ± 0.040	0.516 ± 0.040 *	0.041 ± 0.058	0.168 ± 0.023 * $	0.017 ± 0.027	0.650 ± 0.030 * $	0.000 ± 0.000	0.000 ± 0.000 $		TG [46:2]	17.7866	4.08488	38.731
TG [46:1]	0.289 ± 0.060	0.684 ± 0.120 *	0.067 ± 0.058 #	0.393 ± 0.046 * $	0.021 ± 0.022 #	0.759 ± 0.086 *	0.000 ± 0.000 #	0.000 ± 0.000 $		TG [46:1]	2.36777	5.8959	36.5685
TG [46:0]	0.200 ± 0.039	0.228 ± 0.039	0.172 ± 0.018	0.268 ± 0.005 *	0.037 ± 0.018 #	0.000 ± 0.000 * $	0.023 ± 0.018 #	0.000 ± 0.001 * $		TG [46:0]	1.13726	1.55958	0	0.0179975
TG [48:2]	0.149 ± 0.032	0.549 ± 0.055 *	0.104 ± 0.003 #	0.238 ± 0.013 * $	0.127 ± 0.041	0.716 ± 0.015 * $	0.055 ± 0.062 #	0.007 ± 0.009 $		TG [48:2]	3.6928	2.2974	5.61818	0.127325
TG [48:1]	0.180 ± 0.041	0.344 ± 0.046 *	0.138 ± 0.011	0.285 ± 0.008 *	0.097 ± 0.054 #	0.304 ± 0.027 *	0.067 ± 0.063 #	0.009 ± 0.012 $		TG [48:1]	1.91606	2.05877	3.15011	0.141338
TG [48:0]	0.049 ± 0.034	0.059 ± 0.021	0.026 ± 0.007	0.082 ± 0.012 *	0.046 ± 0.040	0.004 ± 0.004 $	0.020 ± 0.018	0.000 ± 0.000 $		TG [48:0]	1.20465	3.19099	0.0934195	0
TG [50:2]	0.087 ± 0.038	0.232 ± 0.035 *	0.047 ± 0.010	0.132 ± 0.005 * $	0.034 ± 0.008 #	0.220 ± 0.004 *	0.058 ± 0.062	0.018 ± 0.022 $		TG [50:2]	2.65497	2.80722	6.37381	0.317653
TG [50:1]	0.118 ± 0.044	0.191 ± 0.037 *	0.063 ± 0.017	0.183 ± 0.022 *	0.034 ± 0.020 #	0.076 ± 0.040 $	0.062 ± 0.047	0.019 ± 0.028 $		TG [50:1]	1.61849	2.88618	2.2569	0.302357
TG [50:0]	0.032 ± 0.021	0.047 ± 0.008	0.015 ± 0.006	0.062 ± 0.003 * $	0.022 ± 0.004	0.008 ± 0.014 $	0.009 ± 0.010	0.000 ± 0.000 $		TG [50:0]	1.47923	4.0365	0.358277	0
TG [52:3]	0.111 ± 0.058	0.550 ± 0.051 *	0.036 ± 0.018	0.189 ± 0.008 * $	0.051 ± 0.011	0.561 ± 0.038 *	0.022 ± 0.036 #	0.007 ± 0.014 $		TG [52:3]	4.97341	5.28224	10.9518	0.326607
TG [52:2]	0.799 ± 0.150	2.075 ± 0.140 *	0.490 ± 0.020 #	1.340 ± 0.031 * $	0.060 ± 0.061 #	1.311 ± 0.103 * $	0.023 ± 0.044 #	0.017 ± 0.035 $		TG [52:2]	2.59524	2.73339	21.7418	0.748874
TG [52:1]	0.400 ± 0.064	0.815 ± 0.034 *	0.280 ± 0.011 #	0.793 ± 0.006 *	0.012 ± 0.012 #	0.168 ± 0.261 $	0.011 ± 0.021 #	0.006 ± 0.011 $		TG [52:1]	2.04077	2.82928	14.542	0.484107
TG [52:0]	0.061 ± 0.026	0.075 ± 0.010	0.043 ± 0.009	0.096 ± 0.008 * $	0.017 ± 0.006 #	0.017 ± 0.029 $	0.012 ± 0.012 #	0.002 ± 0.001 $		TG [52:0]	1.21535	2.24593	0.989898	0.176067
TG [54:3]	2.749 ± 0.367	11.101 ± 1.077 *	1.907 ± 0.159 #	6.405 ± 1.268 * $	0.959 ± 0.301 #	11.372 ± 0.508 *	0.112 ± 0.114 #	0.158 ± 0.192 $		TG [54:3]	4.03765	3.35918	11.8612	1.41643
TG [54:2]	3.243 ± 0.348	8.353 ± 0.427 *	2.707 ± 0.156 #	8.113 ± 1.490 *	0.140 ± 0.125 #	3.275 ± 0.469 * $	0.016 ± 0.028 #	0.010 ± 0.016 $		TG [54:2]	2.57572	2.99727	23.3216	0.651149
TG [54:1]	0.385 ± 0.045	1.498 ± 0.082 *	0.311 ± 0.017 #	1.891 ± 0.062 * $	0.047 ± 0.067 #	0.000 ± 0.001 $	0.003 ± 0.007 #	0.000 ± 0.000 $		TG [54:1]	3.88769	6.08599	0.00676145	0
TG [56:3]	0.084 ± 0.012	0.171 ± 0.009 *	0.076 ± 0.017	0.153 ± 0.006 * $	0.015 ± 0.017 #	0.101 ± 0.005 * $	0.002 ± 0.003 #	0.006 ± 0.007 $		TG [56:3]	2.0265	2.02749	6.69087	3.77712
TG [56:2]	0.117 ± 0.019	0.257 ± 0.024 *	0.093 ± 0.014	0.274 ± 0.011 *	0.026 ± 0.024 #	0.055 ± 0.025 $	0.021 ± 0.014 #	0.031 ± 0.013 $		TG [56:2]	2.19152	2.9427	2.10806	1.46831
TG [56:1]	0.024 ± 0.034	0.118 ± 0.033 *	0.025 ± 0.027	0.125 ± 0.029 *	0.021 ± 0.012	0.063 ± 0.058	0.003 ± 0.005	0.000 ± 0.000 $		TG [56:1]	4.9535	4.94304	3.0157	0
TG [58:2]	0.106 ± 0.012	0.272 ± 0.022 *	0.090 ± 0.014	0.307 ± 0.018 * $	0.009 ± 0.008 #	0.123 ± 0.071 $	0.007 ± 0.004 #	0.063 ± 0.012 * $		TG [58:2]	2.5687	3.40625	13.1367	8.85908
TG [58:1]	0.082 ± 0.053	0.225 ± 0.066 *	0.086 ± 0.009	0.249 ± 0.017 *	0.104 ± 0.044	0.086 ± 0.063 $	0.001 ± 0.002 #	0.000 ± 0.000 $		TG [58:1]	2.72483	2.89024	0.827661	0
TG [60:3]	0.052 ± 0.015	0.088 ± 0.018 *	0.054 ± 0.011	0.106 ± 0.008 *	0.001 ± 0.001 #	0.001 ± 0.001 $	0.000 ± 0.000 #	0.002 ± 0.001 $		TG [60:3]	1.68917	1.94484	2.54535	0
TG [60:2]	0.249 ± 0.029	0.697 ± 0.041 *	0.204 ± 0.016 #	0.768 ± 0.042 * $	0.002 ± 0.002 #	0.018 ± 0.004 * $	0.000 ± 0.000 #	0.000 ± 0.001 $		TG [60:2]	2.79807	3.76668	10.8481	0
TG [60:1]	0.040 ± 0.013	0.272 ± 0.020 *	0.030 ± 0.009	0.345 ± 0.051 * $	0.001 ± 0.001 #	0.000 ± 0.000 $	0.000 ± 0.000 #	0.000 ± 0.000 $		TG [60:1]	6.8673	11.3686	0	0
TG	10.094 ± 1.465	30.098 ± 2.066 *	7.431 ± 0.317 #	23.406 ± 2.810 * $	2.040 ± 0.773 #	20.390 ± 1.598 * $	0.573 ± 0.457 #	0.361 ± 0.213 $		TG	2.98176	3.14971	9.99753	0.630331
EE [18:1]	14.920 ± 3.865	22.633 ± 4.066 *	18.461 ± 0.443	19.007 ± 0.056	11.047 ± 1.450	18.303 ± 3.025 *	13.034 ± 1.646	18.580 ± 1.695 *		EE [18:1]	1.51694	1.02953	1.65678	1.42548
EE	14.920 ± 3.865	22.633 ± 4.066 *	18.461 ± 0.443	19.007 ± 0.056	11.047 ± 1.450	18.303 ± 3.025 *	13.034 ± 1.646	18.580 ± 1.695 *		EE	1.51694	1.02953	1.65678	1.42548
Class										Class
PC	33.052 ± 0.547	35.189 ± 1.110 *	31.783 ± 0.872	36.981 ± 1.559 *	32.349 ± 0.210	33.253 ± 1.380	33.137 ± 0.234	33.642 ± 2.035		PC	1.06467	1.13859	1.02795	1.01524
LPC	1.938 ± 0.366	0.823 ± 0.208 *	1.644 ± 0.444	0.718 ± 0.233 *	1.441 ± 0.313	0.960 ± 0.185	1.070 ± 0.301 #	0.279 ± 0.021 * $		LPC	0.424761	0.436484	0.666062	0.260401
PE	11.378 ± 0.965	9.416 ± 1.227 *	12.273 ± 0.324	9.031 ± 0.383 *	11.948 ± 0.427	9.772 ± 0.603 *	10.922 ± 0.576	9.335 ± 0.846 *		PE	0.827561	0.735862	0.817873	0.854652
LPE	1.092 ± 0.219	0.219 ± 0.066 *	0.888 ± 0.332	0.195 ± 0.074 *	0.801 ± 0.193	0.202 ± 0.075 *	1.006 ± 0.192	0.091 ± 0.031 * $		LPE	0.200139	0.219955	0.252037	0.0907761
DMPE	1.425 ± 0.275	0.603 ± 0.116 *	1.613 ± 0.146	0.699 ± 0.082 *	1.961 ± 0.540	0.612 ± 0.067 *	1.903 ± 0.514	1.948 ± 0.602 $		DMPE	0.422865	0.433109	0.312254	1.02356
MMPE	0.306 ± 0.035	0.145 ± 0.016 *	0.422 ± 0.022 #	0.211 ± 0.013 * $	0.415 ± 0.033 #	0.159 ± 0.005 *	0.329 ± 0.035	0.406 ± 0.042 * $		MMPE	0.473353	0.498856	0.383014	1.23503
PI	33.108 ± 0.275	32.164 ± 0.566 *	32.668 ± 0.422	31.475 ± 1.243	33.247 ± 0.669	33.443 ± 0.784 $	33.047 ± 0.957	30.281 ± 1.484 * $		PI	0.971484	0.963482	1.00592	0.916285
LPI	0.376 ± 0.106	0.271 ± 0.058	0.306 ± 0.058	0.249 ± 0.011	0.283 ± 0.041	0.276 ± 0.047	0.338 ± 0.054	0.195 ± 0.029 * $		LPI	0.720375	0.813014	0.976273	0.575911
PS	5.526 ± 0.389	6.473 ± 0.849 *	5.885 ± 0.276	6.700 ± 0.863	5.681 ± 0.814	5.503 ± 0.988	4.975 ± 0.403	2.674 ± 1.060 * $		PS	1.17133	1.13846	0.968614	0.53739
LPS	0.124 ± 0.058	0.055 ± 0.029 *	0.083 ± 0.017	0.037 ± 0.011 *	0.071 ± 0.024	0.032 ± 0.004	0.135 ± 0.029	0.060 ± 0.031 *		LPS	0.441703	0.443182	0.44689	0.441706
PG	0.052 ± 0.007	0.028 ± 0.010 *	0.047 ± 0.007	0.036 ± 0.005	0.050 ± 0.008	0.045 ± 0.004 $	0.036 ± 0.003 #	0.029 ± 0.004 *		PG	0.538931	0.771089	0.891654	0.787794
PA	0.350 ± 0.147	0.539 ± 0.089 *	0.381 ± 0.105	0.498 ± 0.165	0.244 ± 0.134	0.288 ± 0.088 $	0.373 ± 0.159	0.677 ± 0.217		PA	1.54097	1.30674	1.18069	1.81422
CL	1.228 ± 0.093	1.456 ± 0.128 *	1.388 ± 0.061 #	1.454 ± 0.092	1.386 ± 0.008 #	1.415 ± 0.053	1.094 ± 0.119	0.946 ± 0.038 $		CL	1.18567	1.04786	1.02084	0.865065
Cer	3.378 ± 0.227	5.893 ± 0.312 *	3.453 ± 0.301	5.975 ± 0.107 *	3.175 ± 0.153	5.879 ± 0.195 *	3.899 ± 0.171 #	7.315 ± 0.436 * $		Cer	1.74467	1.73032	1.85158	1.87597
IPC	0.114 ± 0.033	0.220 ± 0.029 *	0.110 ± 0.034	0.149 ± 0.072	0.111 ± 0.028	0.238 ± 0.059 *	0.180 ± 0.022 #	0.229 ± 0.047		IPC	1.92888	1.35693	2.13864	1.27231
MIPC	3.328 ± 0.859	3.266 ± 0.298	3.093 ± 1.147	2.040 ± 0.816 $	2.900 ± 0.983	3.052 ± 0.764	3.795 ± 0.670	3.167 ± 0.672		MIPC	0.981419	0.65956	1.05273	0.834563
DG	3.224 ± 0.573	3.241 ± 0.413	3.267 ± 0.774	3.553 ± 0.479	3.936 ± 0.886	4.869 ± 0.415 $	3.759 ± 0.629	8.727 ± 0.300 * $		DG	1.00512	1.08754	1.23726	2.32149
TG	10.094 ± 1.465	30.098 ± 2.066 *	7.431 ± 0.317 #	23.406 ± 2.810 * $	2.040 ± 0.773 #	20.390 ± 1.598 * $	0.573 ± 0.457 #	0.361 ± 0.213 $		TG	2.98176	3.14971	9.99753	0.630331
EE	14.920 ± 3.865	22.633 ± 4.066 *	18.461 ± 0.443	19.007 ± 0.056	11.047 ± 1.450	18.303 ± 3.025 *	13.034 ± 1.646	18.580 ± 1.695 *		EE	1.51694	1.02953	1.65678	1.42548

## Sheet: lipid nmol per prot mg
S2 Table. Detailed lipidomic dataset
	Data are expressed as lipid/protein (nmol/mg) values and given as mean ± SD, n = 3-7;									Fold change (40 °C/30 °C)
	* p ˂ 0.05 (30 °C vs 40 °C), # p ˂ 0.05 (WT vs mutants at 30 °C), $ p < 0.05 (WT vs mutants at 40 °C)
NAME	WT 30 °C	WT 40 °C	plh1Δ 30 °C	plh1Δ 40 °C	dga1Δ 30 °C	dga1Δ 40 °C	DKO 30 °C	DKO 40 °C		NAME
										FC (40 °C/30 °C)	WT	plh1Δ	dga1Δ	DKO
PC [26:1]	0.208 ± 0.051	0.050 ± 0.013 *	0.226 ± 0.089	0.053 ± 0.026 *	0.242 ± 0.040	0.062 ± 0.012 *	0.231 ± 0.049	0.034 ± 0.012 *		PC [26:1]	0.240677	0.236581	0.254908	0.146374
PC [26:0]	1.496 ± 0.120	0.728 ± 0.049 *	1.375 ± 0.196	0.827 ± 0.127 *	1.876 ± 0.191 #	0.757 ± 0.060 *	2.181 ± 0.414 #	0.753 ± 0.007 *		PC [26:0]	0.48683	0.601303	0.40367	0.345223
PC [28:1]	2.484 ± 0.096	1.318 ± 0.105 *	2.575 ± 0.319	1.789 ± 0.318 * $	3.086 ± 0.384 #	1.085 ± 0.053 * $	5.177 ± 0.995 #	3.354 ± 0.554 * $		PC [28:1]	0.530642	0.694883	0.351601	0.647769
PC [28:0]	1.906 ± 0.110	1.418 ± 0.064 *	1.686 ± 0.114 #	1.560 ± 0.209	2.238 ± 0.327 #	1.455 ± 0.128 *	2.694 ± 0.468 #	2.657 ± 0.154 $		PC [28:0]	0.744163	0.924906	0.650022	0.986382
PC [30:1]	2.523 ± 0.166	1.302 ± 0.102 *	2.470 ± 0.217	1.779 ± 0.229 * $	2.659 ± 0.352	0.871 ± 0.037 * $	4.374 ± 0.859 #	3.089 ± 0.554 * $		PC [30:1]	0.515978	0.720263	0.327425	0.706168
PC [30:0]	0.379 ± 0.034	0.374 ± 0.031	0.333 ± 0.037	0.420 ± 0.093	0.388 ± 0.038	0.368 ± 0.036	0.347 ± 0.051	0.571 ± 0.017 * $		PC [30:0]	0.988495	1.26077	0.947797	1.64437
PC [32:1]	0.630 ± 0.032	0.426 ± 0.022 *	0.520 ± 0.086 #	0.376 ± 0.078	0.587 ± 0.050	0.335 ± 0.010 * $	0.670 ± 0.110	0.703 ± 0.063 $		PC [32:1]	0.675555	0.723009	0.569834	1.04915
PC [34:2]	1.577 ± 0.113	0.786 ± 0.044 *	1.509 ± 0.314	1.007 ± 0.059 $	1.440 ± 0.068	0.543 ± 0.016 * $	1.393 ± 0.231	1.486 ± 0.216 $		PC [34:2]	0.498449	0.66756	0.376884	1.06627
PC [34:1]	3.621 ± 0.199	5.596 ± 0.276 *	3.087 ± 0.461 #	4.882 ± 0.144 * $	3.002 ± 0.472 #	5.127 ± 0.195 * $	2.359 ± 0.415 #	4.746 ± 0.285 * $		PC [34:1]	1.54537	1.58178	1.70814	2.0121
PC [36:2]	45.652 ± 2.883	38.444 ± 2.251 *	43.192 ± 6.094	43.741 ± 2.477 $	44.926 ± 3.040	35.279 ± 1.203 *	39.679 ± 6.076	42.942 ± 2.178 $		PC [36:2]	0.842104	1.01271	0.785268	1.08224
PC [36:1]	0.210 ± 0.079	4.046 ± 0.631 *	0.207 ± 0.037	5.153 ± 0.294 * $	0.132 ± 0.071	7.399 ± 0.687 * $	0.110 ± 0.057	6.702 ± 0.417 * $		PC [36:1]	19.2561	24.9377	56.0605	60.8396
PC [38:2]	0.242 ± 0.025	0.374 ± 0.040 *	0.223 ± 0.044	0.389 ± 0.016 *	0.297 ± 0.023 #	0.427 ± 0.008 *	0.233 ± 0.042	0.742 ± 0.158 * $		PC [38:2]	1.54501	1.74445	1.43719	3.1905
PC [42:1]	0.009 ± 0.006	0.203 ± 0.020 *	0.002 ± 0.003	0.322 ± 0.202	0.010 ± 0.003	0.488 ± 0.052 * $	0.005 ± 0.002	0.064 ± 0.016 * $		PC [42:1]	23.6372	156.709	50.414	12.6191
PC [46:1]	0.060 ± 0.023	0.191 ± 0.034 *	0.069 ± 0.052	0.322 ± 0.232	0.065 ± 0.044	0.285 ± 0.010 * $	0.041 ± 0.026	0.052 ± 0.022 $		PC [46:1]	3.18802	4.65513	4.35893	1.26157
PC [48:1]	0.239 ± 0.047	0.584 ± 0.083 *	0.215 ± 0.052	0.612 ± 0.065 *	0.256 ± 0.029	0.596 ± 0.033 *	0.175 ± 0.035 #	0.226 ± 0.015 * $		PC [48:1]	2.44217	2.84719	2.3285	1.28966
PC	61.237 ± 3.100	55.842 ± 3.175 *	57.689 ± 7.686	63.232 ± 3.653 $	61.204 ± 4.918	55.075 ± 0.931	59.669 ± 9.638	68.120 ± 4.277 $		PC	0.911898	1.09609	0.899861	1.14163
LPC [16:1]	0.093 ± 0.034	0.004 ± 0.003 *	0.068 ± 0.019	0.001 ± 0.001 *	0.067 ± 0.032	0.004 ± 0.001 *	0.055 ± 0.021	0.008 ± 0.007 *		LPC [16:1]	0.0464173	0.0151979	0.0647566	0.14075
LPC [16:0]	0.033 ± 0.011	0.020 ± 0.010 *	0.021 ± 0.006	0.018 ± 0.012	0.050 ± 0.028	0.092 ± 0.019 $	0.060 ± 0.028 #	0.025 ± 0.019		LPC [16:0]	0.611716	0.82159	1.83122	0.413752
LPC [18:1]	3.454 ± 0.665	1.242 ± 0.358 *	2.818 ± 0.446	1.182 ± 0.437 *	2.618 ± 0.735	1.145 ± 0.324 *	1.769 ± 0.470 #	0.506 ± 0.062 * $		LPC [18:1]	0.359591	0.419649	0.437316	0.286281
LPC [18:0]	0.009 ± 0.004	0.048 ± 0.023 *	0.010 ± 0.003	0.032 ± 0.029	0.023 ± 0.014 #	0.353 ± 0.075 * $	0.025 ± 0.012 #	0.027 ± 0.018		LPC [18:0]	5.49036	3.14063	15.4323	1.09454
LPC	3.589 ± 0.694	1.314 ± 0.380 *	2.917 ± 0.465	1.233 ± 0.427 *	2.758 ± 0.797	1.595 ± 0.344	1.908 ± 0.482 #	0.566 ± 0.067 * $		LPC	0.366181	0.422565	0.578346	0.296587
PE [30:1]	0.082 ± 0.030	0.006 ± 0.006 *	0.077 ± 0.024	0.013 ± 0.005 *	0.105 ± 0.018	0.006 ± 0.003 *	0.203 ± 0.032 #	0.079 ± 0.023 * $		PE [30:1]	0.0771031	0.166232	0.0545696	0.390781
PE [32:1]	0.145 ± 0.035	0.063 ± 0.025 *	0.122 ± 0.032	0.069 ± 0.001 *	0.150 ± 0.014	0.051 ± 0.014 *	0.209 ± 0.032 #	0.170 ± 0.030 $		PE [32:1]	0.436971	0.570416	0.339389	0.816283
PE [34:2]	0.369 ± 0.431	0.047 ± 0.083	0.244 ± 0.304	0.004 ± 0.006	0.151 ± 0.232	0.005 ± 0.004	0.403 ± 0.178	0.043 ± 0.074 *		PE [34:2]	0.127501	0.0152153	0.0343021	0.107242
PE [34:1]	4.139 ± 0.654	4.838 ± 0.999	4.030 ± 0.386	4.491 ± 0.329	3.928 ± 0.479	4.699 ± 0.337	2.838 ± 0.367 #	4.614 ± 0.732 *		PE [34:1]	1.16892	1.11437	1.19621	1.6257
PE [36:2]	15.582 ± 1.796	9.028 ± 1.656 *	16.977 ± 2.123	9.729 ± 0.490 *	17.641 ± 1.596	10.054 ± 0.591 *	15.464 ± 1.973	11.914 ± 1.362 * $		PE [36:2]	0.579364	0.57309	0.569911	0.77045
PE [36:1]	0.299 ± 0.061	0.524 ± 0.100 *	0.313 ± 0.063	0.611 ± 0.019 *	0.274 ± 0.046	0.861 ± 0.101 * $	0.167 ± 0.025 #	1.525 ± 0.196 * $		PE [36:1]	1.75205	1.95497	3.13871	9.13003
PE [38:1]	0.000 ± 0.001	0.042 ± 0.014 *	0.003 ± 0.004	0.049 ± 0.012 *	0.000 ± 0.000	0.114 ± 0.011 * $	0.000 ± 0.001	0.312 ± 0.055 * $		PE [38:1]	88.1145	18.8579	0	733.08
PE [48:1]	0.442 ± 0.056	0.406 ± 0.064	0.404 ± 0.069	0.369 ± 0.017	0.290 ± 0.010 #	0.349 ± 0.022 *	0.235 ± 0.048 #	0.204 ± 0.016 $		PE [48:1]	0.920227	0.914684	1.2031	0.866558
PE [50:1]	0.083 ± 0.043	0.083 ± 0.024	0.063 ± 0.042	0.102 ± 0.007	0.062 ± 0.038	0.053 ± 0.003	0.055 ± 0.033	0.080 ± 0.021		PE [50:1]	0.995418	1.63616	0.862504	1.46314
PE	21.142 ± 2.663	15.037 ± 2.872 *	22.231 ± 2.485	15.438 ± 0.785 *	22.602 ± 1.940	16.192 ± 0.978 *	19.574 ± 2.467	18.942 ± 2.247		PE	0.711259	0.694441	0.716388	0.967699
LPE [16:1]	0.104 ± 0.024	0.005 ± 0.004 *	0.066 ± 0.012 #	0.011 ± 0.008 *	0.050 ± 0.023 #	0.003 ± 0.003 *	0.042 ± 0.015 #	0.000 ± 0.000 *		LPE [16:1]	0.0477863	0.164241	0.0607639	0.00787767
LPE [18:1]	1.906 ± 0.325	0.344 ± 0.117 *	1.507 ± 0.431	0.324 ± 0.126 *	1.478 ± 0.450	0.333 ± 0.128 *	1.772 ± 0.424	0.185 ± 0.065 * $		LPE [18:1]	0.180398	0.21516	0.225201	0.104386
LPE	2.009 ± 0.334	0.349 ± 0.120 *	1.573 ± 0.432	0.335 ± 0.134 *	1.528 ± 0.466	0.336 ± 0.131 *	1.814 ± 0.436	0.185 ± 0.065 * $		LPE	0.173566	0.213021	0.219799	0.102147
DMPE [36:2]	2.658 ± 0.622	0.953 ± 0.169 *	2.941 ± 0.595	1.194 ± 0.138 *	3.753 ± 1.219	1.014 ± 0.104 *	3.490 ± 1.292	3.946 ± 1.265 $		DMPE [36:2]	0.358488	0.405899	0.270274	1.13078
DMPE	2.658 ± 0.622	0.953 ± 0.169 *	2.941 ± 0.595	1.194 ± 0.138 *	3.753 ± 1.219	1.014 ± 0.104 *	3.490 ± 1.292	3.946 ± 1.265 $		DMPE	0.358488	0.405899	0.270274	1.13078
MMPE [34:1]	0.006 ± 0.005	0.013 ± 0.011	0.018 ± 0.014	0.037 ± 0.009 $	0.013 ± 0.002 #	0.022 ± 0.005 *	0.002 ± 0.003	0.128 ± 0.003 * $		MMPE [34:1]	2.30371	1.98465	1.74197	54.916
MMPE [36:2]	0.565 ± 0.086	0.218 ± 0.022 *	0.750 ± 0.127 #	0.323 ± 0.010 * $	0.774 ± 0.098 #	0.242 ± 0.012 *	0.595 ± 0.149	0.693 ± 0.081 $		MMPE [36:2]	0.385895	0.430804	0.312498	1.16408
MMPE	0.570 ± 0.090	0.231 ± 0.032 *	0.768 ± 0.127 #	0.360 ± 0.015 * $	0.787 ± 0.097 #	0.264 ± 0.015 *	0.598 ± 0.152	0.821 ± 0.081 * $		MMPE	0.404424	0.468175	0.335289	1.37441
PI [26:0]	0.269 ± 0.016	0.111 ± 0.005 *	0.259 ± 0.021	0.137 ± 0.013 * $	0.406 ± 0.091 #	0.155 ± 0.012 * $	0.566 ± 0.115 #	0.238 ± 0.047 * $		PI [26:0]	0.412093	0.529255	0.380916	0.420379
PI [28:1]	0.164 ± 0.011	0.045 ± 0.007 *	0.177 ± 0.016	0.058 ± 0.007 * $	0.220 ± 0.036 #	0.061 ± 0.004 * $	0.407 ± 0.079 #	0.200 ± 0.046 * $		PI [28:1]	0.275335	0.326263	0.27843	0.491781
PI [28:0]	0.844 ± 0.055	0.505 ± 0.043 *	0.813 ± 0.061	0.581 ± 0.078 *	1.328 ± 0.303 #	0.767 ± 0.084 * $	2.053 ± 0.393 #	1.517 ± 0.264 $		PI [28:0]	0.598111	0.7148	0.577517	0.738954
PI [30:1]	0.177 ± 0.010	0.060 ± 0.009 *	0.183 ± 0.005	0.077 ± 0.006 * $	0.232 ± 0.039 #	0.083 ± 0.007 * $	0.402 ± 0.079 #	0.212 ± 0.036 * $		PI [30:1]	0.339408	0.418241	0.356931	0.527061
PI [30:0]	0.243 ± 0.018	0.173 ± 0.014 *	0.242 ± 0.019	0.191 ± 0.016 *	0.319 ± 0.045 #	0.232 ± 0.018 * $	0.370 ± 0.063 #	0.346 ± 0.051 $		PI [30:0]	0.711593	0.788791	0.727004	0.93524
PI [32:1]	0.609 ± 0.051	0.370 ± 0.022 *	0.504 ± 0.072 #	0.336 ± 0.022 *	0.671 ± 0.119	0.389 ± 0.024 *	0.741 ± 0.156	0.654 ± 0.085 $		PI [32:1]	0.606999	0.665974	0.579677	0.882663
PI [34:2]	0.385 ± 0.046	0.210 ± 0.021 *	0.331 ± 0.039	0.195 ± 0.008 *	0.375 ± 0.048	0.218 ± 0.011 *	0.413 ± 0.081	0.312 ± 0.053 $		PI [34:2]	0.544864	0.589086	0.580768	0.754564
PI [34:1]	33.905 ± 2.273	31.216 ± 2.208	29.789 ± 3.028 #	30.313 ± 0.750	32.117 ± 2.938	29.987 ± 1.463	28.571 ± 4.296 #	33.906 ± 2.506		PI [34:1]	0.92069	1.01758	0.93368	1.18671
PI [36:2]	19.694 ± 1.352	11.981 ± 0.729 *	20.266 ± 2.054	14.114 ± 0.376 * $	21.815 ± 1.943	14.227 ± 0.322 * $	21.233 ± 3.422	16.808 ± 1.123 * $		PI [36:2]	0.608323	0.696457	0.65214	0.791575
PI [36:1]	5.097 ± 0.798	6.403 ± 0.582 *	6.709 ± 2.633	7.772 ± 0.227 $	5.495 ± 0.992	9.331 ± 0.861 * $	4.894 ± 2.345	7.202 ± 1.086		PI [36:1]	1.25638	1.15842	1.69818	1.47157
PI	61.386 ± 3.891	51.073 ± 3.269 *	59.274 ± 7.699	53.773 ± 1.365	62.980 ± 6.422	55.450 ± 2.706	59.651 ± 10.908	61.395 ± 4.766 $		PI	0.83199	0.907207	0.880445	1.02923
LPI [16:0]	0.024 ± 0.021	0.022 ± 0.011	0.009 ± 0.007	0.017 ± 0.005	0.023 ± 0.029	0.035 ± 0.016	0.059 ± 0.023 #	0.043 ± 0.011 $		LPI [16:0]	0.942336	1.9977	1.52074	0.732476
LPI [18:1]	0.667 ± 0.174	0.399 ± 0.063 *	0.539 ± 0.076	0.403 ± 0.015 *	0.508 ± 0.096	0.401 ± 0.068	0.540 ± 0.131	0.339 ± 0.043 *		LPI [18:1]	0.59894	0.746939	0.789745	0.629223
LPI [18:0]	0.002 ± 0.002	0.005 ± 0.003 *	0.003 ± 0.002	0.005 ± 0.001	0.007 ± 0.009	0.023 ± 0.004 * $	0.016 ± 0.010 #	0.010 ± 0.003 $		LPI [18:0]	2.23603	1.97738	3.10947	0.642223
LPI	0.692 ± 0.190	0.426 ± 0.071 *	0.550 ± 0.085	0.425 ± 0.013	0.538 ± 0.103	0.458 ± 0.081	0.614 ± 0.163	0.393 ± 0.046 *		LPI	0.615763	0.772413	0.85232	0.639441
PS [32:1]	0.096 ± 0.006	0.051 ± 0.006 *	0.090 ± 0.013	0.051 ± 0.008 *	0.107 ± 0.019	0.043 ± 0.011 *	0.107 ± 0.013	0.033 ± 0.015 * $		PS [32:1]	0.531415	0.568932	0.400266	0.311538
PS [34:2]	0.053 ± 0.004	0.035 ± 0.013 *	0.048 ± 0.016	0.030 ± 0.009	0.056 ± 0.015	0.026 ± 0.013	0.057 ± 0.015	0.018 ± 0.013 *		PS [34:2]	0.667528	0.626133	0.459081	0.315845
PS [34:1]	5.088 ± 0.395	5.028 ± 0.268	5.176 ± 0.762	5.082 ± 0.505	4.806 ± 0.523	4.070 ± 0.628 $	3.486 ± 0.607 #	1.746 ± 0.588 * $		PS [34:1]	0.988128	0.981718	0.846785	0.500952
PS [36:2]	4.508 ± 0.223	4.179 ± 0.661	4.910 ± 0.865	5.059 ± 0.844	5.270 ± 0.653 #	3.950 ± 0.915	4.752 ± 0.921	2.817 ± 1.331		PS [36:2]	0.92709	1.03044	0.749422	0.592702
PS [36:1]	0.309 ± 0.027	0.633 ± 0.038 *	0.372 ± 0.076	0.736 ± 0.052 * $	0.297 ± 0.025	0.977 ± 0.198 * $	0.213 ± 0.025 #	0.412 ± 0.067 * $		PS [36:1]	2.04718	1.98101	3.2904	1.93702
PS [38:2]	0.116 ± 0.104	0.081 ± 0.085	0.010 ± 0.009	0.005 ± 0.005	0.035 ± 0.031	0.019 ± 0.009	0.266 ± 0.061 #	0.191 ± 0.017 $		PS [38:2]	0.700141	0.557844	0.538412	0.716572
PS [40:1]	0.055 ± 0.087	0.218 ± 0.335	0.101 ± 0.128	0.469 ± 0.189 *	0.139 ± 0.188	0.040 ± 0.028	0.083 ± 0.061	0.169 ± 0.136		PS [40:1]	3.99162	4.64424	0.284719	2.04388
PS	10.225 ± 0.680	10.225 ± 1.049	10.708 ± 1.729	11.434 ± 1.288	10.710 ± 1.400	9.123 ± 1.673	8.964 ± 1.603	5.386 ± 2.077 * $		PS	1.00006	1.06784	0.851842	0.600861
LPS [16:0]	0.029 ± 0.028	0.028 ± 0.030	0.000 ± 0.000	0.000 ± 0.000	0.001 ± 0.001	0.001 ± 0.001	0.057 ± 0.007	0.055 ± 0.005		LPS [16:0]	0.94843	1.51068	0.609507	0.963095
LPS [18:1]	0.176 ± 0.052	0.055 ± 0.013 *	0.148 ± 0.012	0.063 ± 0.018 *	0.135 ± 0.053	0.052 ± 0.007	0.140 ± 0.043	0.053 ± 0.038 *		LPS [18:1]	0.314649	0.423977	0.383905	0.376965
LPS [20:1]	0.023 ± 0.024	0.003 ± 0.003	0.000 ± 0.000	0.000 ± 0.000	0.001 ± 0.001	0.000 ± 0.000	0.045 ± 0.014	0.013 ± 0.025		LPS [20:1]	0.112048	0	0.262826	0.287063
LPS	0.228 ± 0.100	0.086 ± 0.042 *	0.148 ± 0.013	0.063 ± 0.018 *	0.137 ± 0.055	0.053 ± 0.007	0.242 ± 0.060	0.121 ± 0.066 *		LPS	0.376138	0.425008	0.38537	0.498978
PG [34:1]	0.050 ± 0.007	0.023 ± 0.006 *	0.042 ± 0.010	0.028 ± 0.007	0.041 ± 0.008	0.036 ± 0.002 $	0.019 ± 0.005 #	0.016 ± 0.004		PG [34:1]	0.472664	0.666829	0.864725	0.881055
PG [36:2]	0.044 ± 0.010	0.017 ± 0.008 *	0.040 ± 0.010	0.029 ± 0.001 $	0.049 ± 0.010	0.030 ± 0.005 * $	0.047 ± 0.008	0.041 ± 0.005 $		PG [36:2]	0.386015	0.734917	0.614223	0.877374
PG [36:1]	0.003 ± 0.002	0.004 ± 0.002	0.003 ± 0.003	0.004 ± 0.002	0.005 ± 0.004	0.008 ± 0.003 $	0.000 ± 0.001 #	0.001 ± 0.001 $		PG [36:1]	1.32726	1.17193	1.56146	2.00203
PG	0.097 ± 0.017	0.044 ± 0.015 *	0.086 ± 0.022	0.061 ± 0.008	0.096 ± 0.023	0.074 ± 0.006 $	0.066 ± 0.013 #	0.058 ± 0.008		PG	0.456291	0.717882	0.773796	0.882948
PA [28:1]	0.018 ± 0.016	0.011 ± 0.003	0.015 ± 0.021	0.012 ± 0.009	0.009 ± 0.009	0.002 ± 0.001 $	0.043 ± 0.023	0.038 ± 0.013 $		PA [28:1]	0.634171	0.783277	0.213052	0.894527
PA [28:0]	0.010 ± 0.008	0.008 ± 0.005	0.014 ± 0.009	0.005 ± 0.002	0.008 ± 0.006	0.004 ± 0.001	0.008 ± 0.005	0.025 ± 0.015 $		PA [28:0]	0.782644	0.312937	0.582896	3.25453
PA [30:1]	0.017 ± 0.015	0.010 ± 0.006	0.016 ± 0.019	0.012 ± 0.011	0.006 ± 0.008	0.001 ± 0.001 $	0.031 ± 0.015	0.053 ± 0.015 $		PA [30:1]	0.564323	0.735893	0.0791427	1.68567
PA [34:2]	0.005 ± 0.003	0.007 ± 0.004	0.003 ± 0.004	0.003 ± 0.003	0.002 ± 0.002	0.000 ± 0.001 $	0.010 ± 0.009	0.016 ± 0.007 $		PA [34:2]	1.31112	1.01391	0.13585	1.64946
PA [34:1]	0.068 ± 0.017	0.070 ± 0.015	0.062 ± 0.024	0.064 ± 0.010	0.056 ± 0.004	0.046 ± 0.016	0.033 ± 0.012 #	0.073 ± 0.022 *		PA [34:1]	1.02366	1.02582	0.834857	2.23414
PA [36:2]	0.506 ± 0.204	0.661 ± 0.146	0.519 ± 0.230	0.633 ± 0.250	0.338 ± 0.177	0.310 ± 0.068 $	0.513 ± 0.171	1.085 ± 0.397 * $		PA [36:2]	1.30718	1.21857	0.914803	2.11495
PA [36:1]	0.016 ± 0.018	0.089 ± 0.020 *	0.074 ± 0.074	0.126 ± 0.020 $	0.031 ± 0.021	0.116 ± 0.073	0.000 ± 0.001	0.093 ± 0.037 *		PA [36:1]	5.60783	1.69708	3.77201	251.588
PA	0.640 ± 0.252	0.856 ± 0.152	0.705 ± 0.276	0.854 ± 0.298	0.450 ± 0.211	0.479 ± 0.148 $	0.638 ± 0.205	1.383 ± 0.493 * $		PA	1.33688	1.21224	1.0649	2.16858
CL [62:1]	0.026 ± 0.005	0.024 ± 0.003	0.029 ± 0.003	0.027 ± 0.001	0.031 ± 0.004	0.030 ± 0.002 $	0.024 ± 0.006	0.028 ± 0.003		CL [62:1]	0.929378	0.928184	0.947128	1.16801
CL [64:3]	0.019 ± 0.006	0.020 ± 0.003	0.025 ± 0.001	0.022 ± 0.000 *	0.028 ± 0.005	0.024 ± 0.001 $	0.037 ± 0.011 #	0.035 ± 0.003 $		CL [64:3]	1.05608	0.891438	0.840065	0.952864
CL [64:2]	0.062 ± 0.008	0.057 ± 0.007	0.074 ± 0.002 #	0.061 ± 0.001 *	0.084 ± 0.005 #	0.070 ± 0.007 * $	0.097 ± 0.020 #	0.090 ± 0.007 $		CL [64:2]	0.917122	0.826251	0.826785	0.936893
CL [64:1]	0.032 ± 0.005	0.029 ± 0.003	0.039 ± 0.004 #	0.031 ± 0.002 *	0.045 ± 0.003 #	0.038 ± 0.001 * $	0.038 ± 0.009	0.038 ± 0.004 $		CL [64:1]	0.904338	0.796885	0.838025	0.998421
CL [66:3]	0.020 ± 0.008	0.021 ± 0.003	0.026 ± 0.002	0.024 ± 0.001	0.032 ± 0.006	0.027 ± 0.004	0.041 ± 0.010 #	0.039 ± 0.002 $		CL [66:3]	1.09174	0.902922	0.84273	0.958322
CL [66:2]	0.065 ± 0.007	0.060 ± 0.008	0.072 ± 0.005	0.060 ± 0.002 *	0.084 ± 0.002 #	0.069 ± 0.007 *	0.081 ± 0.017 #	0.075 ± 0.009 $		CL [66:2]	0.91042	0.832834	0.819833	0.922727
CL [68:3]	0.053 ± 0.009	0.051 ± 0.007	0.053 ± 0.007	0.046 ± 0.002	0.062 ± 0.004	0.057 ± 0.009	0.049 ± 0.013	0.047 ± 0.004		CL [68:3]	0.961736	0.858269	0.913055	0.960168
CL [68:2]	0.237 ± 0.029	0.242 ± 0.027	0.211 ± 0.029	0.209 ± 0.005	0.190 ± 0.010 #	0.188 ± 0.008 $	0.104 ± 0.021 #	0.098 ± 0.013 $		CL [68:2]	1.0204	0.994789	0.988874	0.934183
CL [70:4]	0.035 ± 0.007	0.034 ± 0.005	0.036 ± 0.009	0.032 ± 0.001	0.042 ± 0.001	0.038 ± 0.004	0.030 ± 0.012	0.027 ± 0.003 $		CL [70:4]	0.97701	0.891339	0.897514	0.898955
CL [70:3]	0.546 ± 0.046	0.620 ± 0.086	0.566 ± 0.095	0.593 ± 0.023	0.592 ± 0.063	0.555 ± 0.013	0.362 ± 0.089 #	0.389 ± 0.029 $		CL [70:3]	1.13591	1.04762	0.937514	1.07505
CL [70:2]	0.382 ± 0.049	0.397 ± 0.054	0.451 ± 0.089	0.455 ± 0.044	0.392 ± 0.037	0.352 ± 0.015	0.238 ± 0.062 #	0.192 ± 0.028 $		CL [70:2]	1.04032	1.01048	0.895604	0.808504
CL [72:4]	0.363 ± 0.057	0.344 ± 0.047	0.389 ± 0.050	0.375 ± 0.024	0.462 ± 0.038 #	0.392 ± 0.021 *	0.452 ± 0.129	0.429 ± 0.039 $		CL [72:4]	0.948459	0.96336	0.848214	0.949371
CL [72:3]	0.442 ± 0.085	0.418 ± 0.060	0.550 ± 0.100	0.548 ± 0.046 $	0.578 ± 0.064 #	0.507 ± 0.010 $	0.435 ± 0.120	0.433 ± 0.054		CL [72:3]	0.946016	0.996083	0.876786	0.995439
CL	2.281 ± 0.271	2.317 ± 0.300	2.522 ± 0.392	2.484 ± 0.144	2.624 ± 0.225	2.344 ± 0.051	1.986 ± 0.494	1.919 ± 0.140 $		CL	1.01576	0.985099	0.893507	0.966284
Cer [38:1:2]	0.664 ± 0.076	1.064 ± 0.143 *	0.721 ± 0.078	1.202 ± 0.057 *	0.736 ± 0.099	1.091 ± 0.064 *	0.583 ± 0.086	1.039 ± 0.058 *		Cer [38:1:2]	1.60302	1.66756	1.4826	1.78108
Cer [38:0:2]	0.290 ± 0.125	0.774 ± 0.127 *	0.237 ± 0.039	0.797 ± 0.063 *	0.270 ± 0.016	0.717 ± 0.097 *	0.154 ± 0.018	0.727 ± 0.078 *		Cer [38:0:2]	2.66764	3.35828	2.65887	4.71157
Cer [38:0:3]	0.149 ± 0.018	0.272 ± 0.036 *	0.141 ± 0.017	0.311 ± 0.025 *	0.186 ± 0.014 #	0.287 ± 0.024 *	0.156 ± 0.019	0.521 ± 0.046 * $		Cer [38:0:3]	1.82665	2.197	1.54302	3.33376
Cer [44:0:3]	0.367 ± 0.138	0.749 ± 0.098 *	0.412 ± 0.160	0.919 ± 0.092 * $	0.331 ± 0.027	0.885 ± 0.050 *	0.455 ± 0.079	3.175 ± 0.321 * $		Cer [44:0:3]	2.03795	2.23094	2.67208	6.98007
Cer [44:0:4]	4.790 ± 0.444	6.511 ± 0.580 *	4.748 ± 0.650	6.984 ± 0.259 *	4.473 ± 0.230	6.761 ± 0.394 *	5.692 ± 1.174	9.356 ± 0.625 * $		Cer [44:0:4]	1.35919	1.47105	1.5116	1.64372
Cer	6.260 ± 0.551	9.370 ± 0.948 *	6.259 ± 0.878	10.213 ± 0.264 *	5.995 ± 0.314	9.741 ± 0.297 *	7.040 ± 1.349	14.817 ± 1.022 * $		Cer	1.49667	1.63166	1.62476	2.10459
IPC [44:0:3]	0.006 ± 0.004	0.030 ± 0.009 *	0.004 ± 0.001	0.025 ± 0.017	0.008 ± 0.003	0.042 ± 0.016 *	0.029 ± 0.006 #	0.071 ± 0.015 * $		IPC [44:0:3]	4.69571	6.5418	5.36273	2.45229
IPC [44:0:4]	0.172 ± 0.049	0.286 ± 0.022 *	0.165 ± 0.043	0.209 ± 0.088	0.170 ± 0.033	0.317 ± 0.080 *	0.255 ± 0.031 #	0.356 ± 0.073 *		IPC [44:0:4]	1.65681	1.26894	1.86199	1.3962
IPC [44:0:5]	0.032 ± 0.014	0.031 ± 0.013	0.027 ± 0.008	0.021 ± 0.020	0.030 ± 0.007	0.037 ± 0.009	0.038 ± 0.005	0.037 ± 0.011		IPC [44:0:5]	0.986602	0.777801	1.23451	0.992873
IPC	0.211 ± 0.063	0.347 ± 0.034 *	0.195 ± 0.050	0.255 ± 0.124	0.208 ± 0.038	0.396 ± 0.105 *	0.322 ± 0.038 #	0.465 ± 0.098 * $		IPC	1.64855	1.30394	1.90444	1.44421
MIPC [44:0:3]	0.079 ± 0.017	0.065 ± 0.007	0.085 ± 0.025	0.057 ± 0.024	0.075 ± 0.018	0.073 ± 0.020	0.130 ± 0.013 #	0.130 ± 0.040 $		MIPC [44:0:3]	0.82934	0.675926	0.977291	1.00142
MIPC [44:0:4]	6.006 ± 1.619	5.053 ± 0.484	5.354 ± 1.844	3.397 ± 1.353 $	5.256 ± 1.508	4.943 ± 1.308	6.505 ± 0.507	6.208 ± 1.362		MIPC [44:0:4]	0.841402	0.634436	0.940495	0.95432
MIPC [44:0:5]	0.084 ± 0.031	0.061 ± 0.012	0.076 ± 0.037	0.037 ± 0.028	0.065 ± 0.026	0.059 ± 0.015	0.072 ± 0.016	0.082 ± 0.031		MIPC [44:0:5]	0.729503	0.484846	0.896468	1.13385
MIPC	6.169 ± 1.665	5.180 ± 0.492	5.515 ± 1.906	3.491 ± 1.404 $	5.396 ± 1.551	5.075 ± 1.343	6.707 ± 0.514	6.420 ± 1.433		MIPC	0.839719	0.633015	0.940472	0.957165
DG [28:0]	0.357 ± 0.060	0.113 ± 0.029 *	0.341 ± 0.018	0.128 ± 0.006 *	0.496 ± 0.067 #	0.228 ± 0.020 * $	0.536 ± 0.035 #	0.717 ± 0.109 * $		DG [28:0]	0.315786	0.376854	0.458743	1.33748
DG [30:1]	0.199 ± 0.059	0.054 ± 0.020 *	0.207 ± 0.063	0.078 ± 0.010 *	0.267 ± 0.020	0.143 ± 0.019 * $	0.357 ± 0.048 #	0.699 ± 0.223 * $		DG [30:1]	0.272789	0.375973	0.534846	1.95829
DG [30:0]	0.087 ± 0.042	0.036 ± 0.019 *	0.102 ± 0.010	0.042 ± 0.009 *	0.188 ± 0.021 #	0.098 ± 0.014 * $	0.164 ± 0.024 #	0.232 ± 0.020 * $		DG [30:0]	0.414245	0.411715	0.521406	1.41603
DG [32:1]	0.051 ± 0.050	0.012 ± 0.013	0.032 ± 0.016	0.017 ± 0.016	0.092 ± 0.068	0.059 ± 0.009 $	0.086 ± 0.063	0.176 ± 0.037 * $		DG [32:1]	0.232604	0.520841	0.642859	2.03728
DG [34:1]	0.857 ± 0.215	0.727 ± 0.118	0.836 ± 0.146	0.673 ± 0.031	0.990 ± 0.247	0.830 ± 0.078	0.720 ± 0.166	1.176 ± 0.055 * $		DG [34:1]	0.848519	0.805403	0.837925	1.6328
DG [36:2]	4.009 ± 0.919	2.817 ± 0.567 *	3.871 ± 0.695	3.662 ± 0.887	4.738 ± 1.635	4.295 ± 0.293 $	4.711 ± 0.944	12.087 ± 0.857 * $		DG [36:2]	0.702818	0.945937	0.906441	2.56545
DG [36:1]	0.458 ± 0.358	1.395 ± 0.386 *	0.458 ± 0.063	1.484 ± 0.057 *	0.690 ± 0.517	2.418 ± 0.413 * $	0.175 ± 0.165	2.614 ± 0.244 * $		DG [36:1]	3.04534	3.24139	3.50457	14.921
DG	6.017 ± 1.411	5.154 ± 0.808	5.846 ± 0.960	6.084 ± 0.949	7.462 ± 1.921	8.070 ± 0.716 $	6.750 ± 1.362	17.701 ± 1.338 * $		DG	0.8566	1.04075	1.08158	2.6223
TG [42:1]	0.045 ± 0.021	0.076 ± 0.011 *	0.029 ± 0.018	0.034 ± 0.004 $	0.032 ± 0.007	0.079 ± 0.010 *	0.005 ± 0.006 #	0.000 ± 0.000 $		TG [42:1]	1.70344	1.16352	2.4794	0.0340511
TG [44:2]	0.315 ± 0.055	0.296 ± 0.031	0.225 ± 0.052 #	0.209 ± 0.015 $	0.033 ± 0.008 #	0.180 ± 0.012 * $	0.016 ± 0.018 #	0.002 ± 0.002 $		TG [44:2]	0.93953	0.930198	5.47857	0.101632
TG [44:1]	0.307 ± 0.056	0.537 ± 0.070 *	0.210 ± 0.030 #	0.320 ± 0.015 * $	0.134 ± 0.019 #	0.561 ± 0.048 *	0.042 ± 0.042 #	0.007 ± 0.009 $		TG [44:1]	1.74761	1.52656	4.18334	0.160403
TG [44:0]	0.187 ± 0.044	0.177 ± 0.041	0.129 ± 0.013	0.190 ± 0.011 *	0.063 ± 0.034 #	0.011 ± 0.015 $	0.019 ± 0.020 #	0.000 ± 0.000 $		TG [44:0]	0.948122	1.46946	0.180619	0
TG [46:2]	0.055 ± 0.076	0.822 ± 0.109 *	0.075 ± 0.105	0.288 ± 0.035 * $	0.034 ± 0.056	1.078 ± 0.078 * $	0.000 ± 0.000	0.000 ± 0.000 $		TG [46:2]	15.0732	3.83262	31.5744
TG [46:1]	0.539 ± 0.134	1.091 ± 0.230 *	0.120 ± 0.105 #	0.671 ± 0.071 * $	0.038 ± 0.038 #	1.257 ± 0.143 *	0.000 ± 0.000 #	0.000 ± 0.000 $		TG [46:1]	2.02553	5.59156	33.0779
TG [46:0]	0.372 ± 0.083	0.362 ± 0.071	0.310 ± 0.024	0.458 ± 0.007 *	0.068 ± 0.028 #	0.000 ± 0.000 * $	0.044 ± 0.037 #	0.001 ± 0.001 $		TG [46:0]	0.972988	1.47934	0	0.0186026
TG [48:2]	0.277 ± 0.068	0.874 ± 0.121 *	0.188 ± 0.023	0.406 ± 0.018 * $	0.237 ± 0.057	1.187 ± 0.056 * $	0.101 ± 0.112 #	0.014 ± 0.020 $		TG [48:2]	3.15821	2.16476	5.00057	0.141501
TG [48:1]	0.335 ± 0.087	0.547 ± 0.082 *	0.250 ± 0.030	0.486 ± 0.010 *	0.178 ± 0.085 #	0.505 ± 0.051 *	0.125 ± 0.118 #	0.019 ± 0.025 $		TG [48:1]	1.6333	1.94393	2.83623	0.155198
TG [48:0]	0.093 ± 0.065	0.094 ± 0.032	0.046 ± 0.009	0.141 ± 0.022 *	0.084 ± 0.066	0.007 ± 0.006 $	0.038 ± 0.033	0.000 ± 0.000 $		TG [48:0]	1.01366	3.06672	0.0853426	0
TG [50:2]	0.164 ± 0.077	0.368 ± 0.055 *	0.086 ± 0.023	0.225 ± 0.011 * $	0.066 ± 0.020	0.364 ± 0.012 *	0.105 ± 0.106	0.036 ± 0.042 $		TG [50:2]	2.24269	2.62326	5.54543	0.345727
TG [50:1]	0.221 ± 0.091	0.302 ± 0.057	0.116 ± 0.036	0.312 ± 0.040 *	0.065 ± 0.042 #	0.125 ± 0.064 $	0.113 ± 0.081	0.037 ± 0.053 $		TG [50:1]	1.36893	2.697	1.93395	0.322206
TG [50:0]	0.060 ± 0.042	0.074 ± 0.010	0.027 ± 0.011	0.106 ± 0.007 * $	0.042 ± 0.007	0.013 ± 0.023 $	0.017 ± 0.016	0.000 ± 0.000 $		TG [50:0]	1.24494	3.88294	0.323444	0
TG [52:3]	0.208 ± 0.118	0.875 ± 0.111 *	0.066 ± 0.036	0.323 ± 0.018 * $	0.098 ± 0.027	0.929 ± 0.048 *	0.037 ± 0.057 #	0.014 ± 0.027 $		TG [52:3]	4.20355	4.8541	9.52501	0.371308
TG [52:2]	1.487 ± 0.324	3.302 ± 0.400 *	0.890 ± 0.122 #	2.291 ± 0.040 * $	0.117 ± 0.125 #	2.171 ± 0.156 * $	0.038 ± 0.069 #	0.033 ± 0.067 $		TG [52:2]	2.22146	2.57325	18.5173	0.880185
TG [52:1]	0.743 ± 0.145	1.296 ± 0.112 *	0.508 ± 0.058 #	1.356 ± 0.028 *	0.022 ± 0.024 #	0.272 ± 0.421 $	0.019 ± 0.033 #	0.011 ± 0.021 $		TG [52:1]	1.74358	2.66989	12.1154	0.563655
TG [52:0]	0.115 ± 0.053	0.119 ± 0.019	0.077 ± 0.015	0.165 ± 0.015 * $	0.032 ± 0.013 #	0.028 ± 0.049 $	0.021 ± 0.018 #	0.004 ± 0.003 $		TG [52:0]	1.03154	2.13781	0.88088	0.204496
TG [54:3]	5.099 ± 0.768	17.693 ± 2.722 *	3.447 ± 0.392 #	10.917 ± 1.940 * $	1.796 ± 0.476 #	18.847 ± 0.949 *	0.185 ± 0.176 #	0.315 ± 0.385 $		TG [54:3]	3.46974	3.16704	10.4936	1.70293
TG [54:2]	6.017 ± 0.787	13.290 ± 1.429 *	4.909 ± 0.690	13.830 ± 2.267 *	0.258 ± 0.212 #	5.421 ± 0.695 * $	0.026 ± 0.044 #	0.020 ± 0.030 $		TG [54:2]	2.20866	2.81713	21.036	0.758674
TG [54:1]	0.716 ± 0.108	2.382 ± 0.250 *	0.564 ± 0.085	3.233 ± 0.142 * $	0.084 ± 0.115 #	0.001 ± 0.001 $	0.005 ± 0.011 #	0.000 ± 0.000 $		TG [54:1]	3.32769	5.73008	0.00614551	0
TG [56:3]	0.156 ± 0.026	0.271 ± 0.023 *	0.136 ± 0.031	0.262 ± 0.008 *	0.028 ± 0.029 #	0.168 ± 0.008 * $	0.004 ± 0.007 #	0.013 ± 0.013 $		TG [56:3]	1.73349	1.92078	6.09356	3.47287
TG [56:2]	0.218 ± 0.043	0.407 ± 0.044 *	0.170 ± 0.039	0.469 ± 0.014 *	0.048 ± 0.044 #	0.091 ± 0.041 $	0.039 ± 0.027 #	0.063 ± 0.024 $		TG [56:2]	1.86842	2.7631	1.8844	1.60151
TG [56:1]	0.045 ± 0.064	0.186 ± 0.051 *	0.048 ± 0.056	0.213 ± 0.046 *	0.040 ± 0.025	0.105 ± 0.097	0.004 ± 0.008	0.000 ± 0.000 $		TG [56:1]	4.17261	4.42072	2.60751	0
TG [58:2]	0.196 ± 0.026	0.433 ± 0.057 *	0.164 ± 0.039	0.525 ± 0.025 * $	0.018 ± 0.015 #	0.203 ± 0.115 $	0.013 ± 0.008 #	0.127 ± 0.020 * $		TG [58:2]	2.20434	3.19456	11.4758	9.67578
TG [58:1]	0.154 ± 0.102	0.359 ± 0.118 *	0.157 ± 0.033	0.426 ± 0.025 *	0.192 ± 0.068	0.143 ± 0.106 $	0.002 ± 0.004 #	0.000 ± 0.000 $		TG [58:1]	2.32782	2.71009	0.74565	0
TG [60:3]	0.096 ± 0.029	0.139 ± 0.031 *	0.099 ± 0.027	0.181 ± 0.011 *	0.001 ± 0.001 #	0.002 ± 0.002 $	0.000 ± 0.000 #	0.003 ± 0.003 $		TG [60:3]	1.44941	1.82639	2.13214	0
TG [60:2]	0.462 ± 0.062	1.108 ± 0.120 *	0.371 ± 0.066	1.311 ± 0.044 * $	0.003 ± 0.005 #	0.030 ± 0.007 * $	0.000 ± 0.000 #	0.001 ± 0.001 $		TG [60:2]	2.4001	3.53597	8.96246	0
TG [60:1]	0.073 ± 0.023	0.433 ± 0.049 *	0.055 ± 0.020	0.590 ± 0.099 * $	0.002 ± 0.002 #	0.000 ± 0.000 $	0.000 ± 0.001 #	0.000 ± 0.000 $		TG [60:1]	5.90301	10.6815	0	0
TG	18.754 ± 3.244	47.914 ± 5.896 *	13.474 ± 1.746 #	39.937 ± 3.940 *	3.811 ± 1.237 #	33.780 ± 2.495 * $	1.020 ± 0.760 #	0.719 ± 0.400 $		TG	2.55492	2.96413	8.86294	0.704774
EE [18:1]	27.693 ± 7.539	35.941 ± 6.959	33.447 ± 3.805	32.487 ± 0.644	20.963 ± 3.644	30.311 ± 4.885	23.519 ± 4.923	37.665 ± 3.996 *		EE [18:1]	1.29787	0.971277	1.44591	1.60148
EE	27.693 ± 7.539	35.941 ± 6.959	33.447 ± 3.805	32.487 ± 0.644	20.963 ± 3.644	30.311 ± 4.885	23.519 ± 4.923	37.665 ± 3.996 *		EE	1.29787	0.971277	1.44591	1.60148
Class										Class
PC	61.237 ± 3.100	55.842 ± 3.175 *	57.689 ± 7.686	63.232 ± 3.653 $	61.204 ± 4.918	55.075 ± 0.931	59.669 ± 9.638	68.120 ± 4.277 $		PC	0.911898	1.09609	0.899861	1.14163
LPC	3.589 ± 0.694	1.314 ± 0.380 *	2.917 ± 0.465	1.233 ± 0.427 *	2.758 ± 0.797	1.595 ± 0.344	1.908 ± 0.482 #	0.566 ± 0.067 * $		LPC	0.366181	0.422565	0.578346	0.296587
PE	21.142 ± 2.663	15.037 ± 2.872 *	22.231 ± 2.485	15.438 ± 0.785 *	22.602 ± 1.940	16.192 ± 0.978 *	19.574 ± 2.467	18.942 ± 2.247		PE	0.711259	0.694441	0.716388	0.967699
LPE	2.009 ± 0.334	0.349 ± 0.120 *	1.573 ± 0.432	0.335 ± 0.134 *	1.528 ± 0.466	0.336 ± 0.131 *	1.814 ± 0.436	0.185 ± 0.065 * $		LPE	0.173566	0.213021	0.219799	0.102147
DMPE	2.658 ± 0.622	0.953 ± 0.169 *	2.941 ± 0.595	1.194 ± 0.138 *	3.753 ± 1.219	1.014 ± 0.104 *	3.490 ± 1.292	3.946 ± 1.265 $		DMPE	0.358488	0.405899	0.270274	1.13078
MMPE	0.570 ± 0.090	0.231 ± 0.032 *	0.768 ± 0.127 #	0.360 ± 0.015 * $	0.787 ± 0.097 #	0.264 ± 0.015 *	0.598 ± 0.152	0.821 ± 0.081 * $		MMPE	0.404424	0.468175	0.335289	1.37441
PI	61.386 ± 3.891	51.073 ± 3.269 *	59.274 ± 7.699	53.773 ± 1.365	62.980 ± 6.422	55.450 ± 2.706	59.651 ± 10.908	61.395 ± 4.766 $		PI	0.83199	0.907207	0.880445	1.02923
LPI	0.692 ± 0.190	0.426 ± 0.071 *	0.550 ± 0.085	0.425 ± 0.013	0.538 ± 0.103	0.458 ± 0.081	0.614 ± 0.163	0.393 ± 0.046 *		LPI	0.615763	0.772413	0.85232	0.639441
PS	10.225 ± 0.680	10.225 ± 1.049	10.708 ± 1.729	11.434 ± 1.288	10.710 ± 1.400	9.123 ± 1.673	8.964 ± 1.603	5.386 ± 2.077 * $		PS	1.00006	1.06784	0.851842	0.600861
LPS	0.228 ± 0.100	0.086 ± 0.042 *	0.148 ± 0.013	0.063 ± 0.018 *	0.137 ± 0.055	0.053 ± 0.007	0.242 ± 0.060	0.121 ± 0.066 *		LPS	0.376138	0.425008	0.38537	0.498978
PG	0.097 ± 0.017	0.044 ± 0.015 *	0.086 ± 0.022	0.061 ± 0.008	0.096 ± 0.023	0.074 ± 0.006 $	0.066 ± 0.013 #	0.058 ± 0.008		PG	0.456291	0.717882	0.773796	0.882948
PA	0.640 ± 0.252	0.856 ± 0.152	0.705 ± 0.276	0.854 ± 0.298	0.450 ± 0.211	0.479 ± 0.148 $	0.638 ± 0.205	1.383 ± 0.493 * $		PA	1.33688	1.21224	1.0649	2.16858
CL	2.281 ± 0.271	2.317 ± 0.300	2.522 ± 0.392	2.484 ± 0.144	2.624 ± 0.225	2.344 ± 0.051	1.986 ± 0.494	1.919 ± 0.140 $		CL	1.01576	0.985099	0.893507	0.966284
Cer	6.260 ± 0.551	9.370 ± 0.948 *	6.259 ± 0.878	10.213 ± 0.264 *	5.995 ± 0.314	9.741 ± 0.297 *	7.040 ± 1.349	14.817 ± 1.022 * $		Cer	1.49667	1.63166	1.62476	2.10459
IPC	0.211 ± 0.063	0.347 ± 0.034 *	0.195 ± 0.050	0.255 ± 0.124	0.208 ± 0.038	0.396 ± 0.105 *	0.322 ± 0.038 #	0.465 ± 0.098 * $		IPC	1.64855	1.30394	1.90444	1.44421
MIPC	6.169 ± 1.665	5.180 ± 0.492	5.515 ± 1.906	3.491 ± 1.404 $	5.396 ± 1.551	5.075 ± 1.343	6.707 ± 0.514	6.420 ± 1.433		MIPC	0.839719	0.633015	0.940472	0.957165
DG	6.017 ± 1.411	5.154 ± 0.808	5.846 ± 0.960	6.084 ± 0.949	7.462 ± 1.921	8.070 ± 0.716 $	6.750 ± 1.362	17.701 ± 1.338 * $		DG	0.8566	1.04075	1.08158	2.6223
TG	18.754 ± 3.244	47.914 ± 5.896 *	13.474 ± 1.746 #	39.937 ± 3.940 *	3.811 ± 1.237 #	33.780 ± 2.495 * $	1.020 ± 0.760 #	0.719 ± 0.400 $		TG	2.55492	2.96413	8.86294	0.704774
EE	27.693 ± 7.539	35.941 ± 6.959	33.447 ± 3.805	32.487 ± 0.644	20.963 ± 3.644	30.311 ± 4.885	23.519 ± 4.923	37.665 ± 3.996 *		EE	1.29787	0.971277	1.44591	1.60148
